# Supplementary material for: (1R*,2S*,4S*,5R*)-Cyclo­hexane-1,2:4,5-tetra­carb­oxy­lic dianhydride
Source: Acta Crystallogr Sect E Struct Rep Online. 2012 Feb 4;68(Pt 3):o579. doi: 10.1107/S1600536812003571 (PMC3297306; doi:10.1107/S1600536812003571)
Supplement: Supplementary file 2 [file e-68-0o579-Isup2.hkl]

# 
# h,k,l, Fc-squared, Fo-squared, sigma(Fo-squared) and status flag 
# 
data_I
_shelx_title ' hase in P2(1)/c' 
_shelx_refln_list_code          4 
_shelx_F_calc_maximum      107.72 
_exptl_crystal_F_000       464.00 
_reflns_d_resolution_high  0.7502 
 
loop_ 
 _symmetry_equiv_pos_as_xyz 
 'x, y, z' 
 '-x, y+1/2, -z+1/2' 
 '-x, -y, -z' 
 'x, -y-1/2, z-1/2' 
 
_cell_length_a    12.1670 
_cell_length_b     7.1380 
_cell_length_c    10.6260 
_cell_angle_alpha  90.000 
_cell_angle_beta   90.120 
_cell_angle_gamma  90.000 
 
_shelx_F_squared_multiplier     1.000 
 
loop_ 
 _refln_index_h 
 _refln_index_k 
 _refln_index_l 
 _refln_F_squared_calc 
 _refln_F_squared_meas 
 _refln_F_squared_sigma 
 _refln_observed_status 
   2   0   0       66.21       60.93      1.23 o 
   3   0   0     2976.48     2737.10    145.63 o 
   4   0   0     2793.49     2775.44    108.50 o 
   5   0   0      784.32      817.37     14.63 o 
   6   0   0     2390.82     2570.93     56.21 o 
   7   0   0      319.10      325.13      6.06 o 
   8   0   0      540.40      579.93     10.58 o 
   9   0   0       12.76       12.86      0.56 o 
  10   0   0        9.59       12.56      0.57 o 
  11   0   0      535.72      541.29     12.50 o 
  12   0   0      204.63      181.32      4.73 o 
  13   0   0       18.11       15.33      0.93 o 
  14   0   0       96.12      101.39      3.09 o 
  15   0   0       10.09       10.97      1.29 o 
  16   0   0        1.59        2.66      0.91 o 
   1   1   0        0.35       -0.07      0.07 o 
   2   1   0     4570.08     4039.56     53.93 o 
   3   1   0     1331.55     1405.11     17.64 o 
   4   1   0      494.29      590.01      7.48 o 
   5   1   0     2099.18     2247.53     28.14 o 
   6   1   0       12.86       10.48      0.28 o 
   7   1   0       97.21       99.62      1.47 o 
   8   1   0       40.07       46.96      0.82 o 
   9   1   0      456.32      460.35      7.32 o 
  10   1   0      171.75      160.76      2.59 o 
  11   1   0       15.58       18.04      0.73 o 
  12   1   0       15.32       14.84      0.62 o 
  13   1   0       36.60       35.44      1.04 o 
  14   1   0        2.33        1.57      0.35 o 
  15   1   0       19.69       20.50      1.65 o 
  16   1   0        0.21        0.99      0.71 o 
   0   2   0        1.00        0.12      0.12 o 
   1   2   0      145.04      165.63      2.68 o 
   2   2   0     1004.32     1060.31     14.26 o 
   3   2   0      161.96      168.87      2.20 o 
   4   2   0      756.81      899.80     12.41 o 
   5   2   0      152.44      168.57      2.49 o 
   6   2   0      364.23      415.13      5.38 o 
   7   2   0       87.12       83.18      1.26 o 
   8   2   0       82.58       96.00      3.33 o 
   9   2   0      939.66      908.53     22.21 o 
  10   2   0       58.67       48.79      1.04 o 
  11   2   0       26.48       27.89      0.75 o 
  12   2   0        1.65        2.12      0.27 o 
  13   2   0        6.99        6.54      0.42 o 
  14   2   0        5.96        6.31      0.57 o 
  15   2   0        5.62        8.06      1.17 o 
   1   3   0       16.78       21.54      0.51 o 
   2   3   0      264.26      293.22      4.70 o 
   3   3   0      236.12      244.30      3.48 o 
   4   3   0        0.14        0.29      0.11 o 
   5   3   0       46.93       45.33      1.09 o 
   6   3   0       86.86       95.77      1.55 o 
   7   3   0       52.69       48.75      1.10 o 
   8   3   0       13.95       12.29      0.62 o 
   9   3   0       45.60       44.53      1.10 o 
  10   3   0        6.68        8.48      0.46 o 
  11   3   0      126.27      116.96      2.32 o 
  12   3   0        8.45        7.90      0.50 o 
  13   3   0        8.23        8.14      0.87 o 
  14   3   0       13.05       10.09      2.68 o 
  15   3   0        3.13        4.43      0.71 o 
   0   4   0      196.18      195.20      6.48 o 
   1   4   0      535.11      608.24     11.04 o 
   2   4   0      227.22      270.12      5.10 o 
   3   4   0       63.57       65.90      1.15 o 
   4   4   0       20.43       23.55      1.07 o 
   5   4   0       78.11       70.99      1.12 o 
   6   4   0        1.65        2.81      0.27 o 
   7   4   0        0.02        0.05      0.15 o 
   8   4   0       43.68       41.91      1.07 o 
   9   4   0        4.72        4.81      0.38 o 
  10   4   0       69.07       64.81      2.26 o 
  11   4   0       74.63       73.33      1.68 o 
  12   4   0        2.13        2.17      0.46 o 
  13   4   0        7.67        5.91      0.71 o 
  14   4   0        9.71       11.64      0.98 o 
   1   5   0      146.16      156.75      3.14 o 
   2   5   0      436.45      432.25      8.03 o 
   3   5   0      144.80      152.11      3.80 o 
   4   5   0       49.02       43.99      1.01 o 
   5   5   0        2.74        3.63      0.39 o 
   6   5   0      339.08      343.74      5.72 o 
   7   5   0        3.22        4.95      0.40 o 
   8   5   0      337.76      321.17      6.30 o 
   9   5   0        3.92        2.98      0.41 o 
  10   5   0        0.35        0.78      0.29 o 
  11   5   0       33.56       29.87      1.12 o 
  12   5   0        0.02        0.48      0.41 o 
  13   5   0        0.13        0.32      0.41 o 
   0   6   0      148.11      141.40      5.17 o 
   1   6   0       85.81       85.43      2.43 o 
   2   6   0        5.38        5.43      0.40 o 
   3   6   0       42.42       40.64      1.16 o 
   4   6   0       20.64       16.19      0.61 o 
   5   6   0       35.52       34.46      0.95 o 
   6   6   0        0.47        2.21      0.36 o 
   7   6   0        0.65        0.46      0.27 o 
   8   6   0       10.70        9.20      0.61 o 
   9   6   0        1.47        2.05      0.37 o 
  10   6   0       11.51       12.60      0.73 o 
  11   6   0        1.22        1.24      0.37 o 
  12   6   0        4.68        5.59      0.74 o 
   1   7   0      142.44      133.77      3.61 o 
   2   7   0        7.12        6.02      0.64 o 
   3   7   0       31.65       29.26      1.23 o 
   4   7   0        3.56        2.36      0.38 o 
   5   7   0       15.48       12.31      0.68 o 
   6   7   0        0.52        1.14      0.32 o 
   7   7   0        3.95        2.75      0.40 o 
   8   7   0        4.06        2.71      0.41 o 
   9   7   0        1.81        1.91      0.38 o 
  10   7   0       11.86       12.36      0.79 o 
   0   8   0       16.11       16.97      1.40 o 
   1   8   0       26.32       25.54      1.23 o 
   2   8   0        8.63       10.23      0.65 o 
   3   8   0        3.81        3.26      0.52 o 
   4   8   0       13.73       13.89      0.77 o 
   5   8   0       12.54       15.24      0.81 o 
   6   8   0        8.60        9.08      0.81 o 
   7   8   0       14.00       15.37      1.42 o 
   8   8   0       12.37       14.51      1.02 o 
   1   9   0        5.64        4.99      0.97 o 
   2   9   0       15.22       14.50      0.82 o 
   3   9   0        0.53        0.41      0.37 o 
   4   9   0       11.24       12.53      0.78 o 
   5   9   0        2.22        2.55      0.49 o 
 -16   1   1       11.10       13.11      1.02 o 
 -15   1   1       21.43       22.87      1.13 o 
 -14   1   1       49.64       52.59      1.40 o 
 -13   1   1       31.68       34.37      1.04 o 
 -12   1   1        7.97        6.05      0.43 o 
 -11   1   1      122.31      106.53      2.39 o 
 -10   1   1        9.31       10.67      0.44 o 
  -9   1   1       39.25       34.49      0.79 o 
  -8   1   1      619.53      645.99      9.16 o 
  -7   1   1        0.02        0.00      0.10 o 
  -6   1   1        1.53        1.92      0.16 o 
  -5   1   1      195.04      232.98      3.40 o 
  -4   1   1     7071.18     6709.43    206.64 o 
  -3   1   1       63.64       71.21      1.46 o 
  -2   1   1      669.82      710.33     12.71 o 
  -1   1   1     1142.34     1212.46     18.63 o 
   0   1   1      962.73      973.47     15.02 o 
   1   1   1     3990.63     3698.72    155.73 o 
   2   1   1     1270.22     1290.41     20.55 o 
   3   1   1     7302.68     6099.30    203.88 o 
   4   1   1      964.88     1036.97     13.05 o 
   5   1   1      240.18      298.13      6.10 o 
   6   1   1      358.88      403.20      5.23 o 
   7   1   1      464.49      515.15      6.65 o 
   8   1   1       16.31       16.55      0.55 o 
   9   1   1       11.33       10.67      0.67 o 
  10   1   1        3.23        1.27      0.26 o 
  11   1   1       18.05       19.50      0.60 o 
  12   1   1       12.43       10.39      0.47 o 
  13   1   1       11.22       11.84      0.57 o 
  14   1   1        3.52        3.06      0.44 o 
  15   1   1        1.37        0.75      0.46 o 
  16   1   1       46.20       46.26      2.03 o 
 -15   2   1        0.80        1.77      0.61 o 
 -14   2   1        5.84        6.78      0.72 o 
 -13   2   1        6.95        6.84      0.54 o 
 -12   2   1        0.00        0.14      0.22 o 
 -11   2   1        1.52        1.48      0.32 o 
 -10   2   1        8.11        6.92      0.50 o 
  -9   2   1      301.41      291.96      4.89 o 
  -8   2   1       41.08       42.80      1.00 o 
  -7   2   1       24.05       19.74      0.60 o 
  -6   2   1     1326.29     1397.28     21.58 o 
  -5   2   1        2.13        1.57      0.27 o 
  -4   2   1     2264.20     2384.87     36.51 o 
  -3   2   1      102.41      101.46      1.71 o 
  -2   2   1      331.28      354.65      4.87 o 
  -1   2   1      992.84     1104.14     16.49 o 
   0   2   1      599.58      657.81     10.16 o 
   1   2   1       89.91       89.52      1.74 o 
   2   2   1     1308.47     1410.25     21.70 o 
   3   2   1       13.81        9.83      0.35 o 
   4   2   1        0.55        0.65      0.09 o 
   5   2   1      667.41      763.70      9.69 o 
   6   2   1      423.99      480.49      6.20 o 
   7   2   1      373.51      366.96      5.40 o 
   8   2   1      181.78      188.42      3.18 o 
   9   2   1      103.18      103.81      2.34 o 
  10   2   1       28.35       27.61      0.78 o 
  11   2   1       28.82       30.75      0.79 o 
  12   2   1        2.18        1.30      0.23 o 
  13   2   1        1.51        1.92      0.32 o 
  14   2   1        0.24        0.46      0.29 o 
  15   2   1        2.69        3.71      0.67 o 
 -15   3   1       56.05       54.67      2.20 o 
 -14   3   1        0.95        1.25      0.39 o 
 -13   3   1        0.31        0.91      0.32 o 
 -12   3   1       20.79       19.78      1.09 o 
 -11   3   1       45.91       47.02      1.68 o 
 -10   3   1      139.15      127.20      2.83 o 
  -9   3   1      235.35      228.96      4.60 o 
  -8   3   1        9.67       10.41      0.58 o 
  -7   3   1      533.39      579.15     20.64 o 
  -6   3   1       79.17       69.22      1.62 o 
  -5   3   1      536.17      620.39     11.33 o 
  -4   3   1      110.48      135.76      2.73 o 
  -3   3   1      203.60      252.57      4.00 o 
  -2   3   1      578.95      669.01     10.15 o 
  -1   3   1       25.87       30.08      0.64 o 
   0   3   1       13.42       12.23      0.33 o 
   1   3   1      637.84      721.70     11.19 o 
   2   3   1     1250.67     1373.77     24.22 o 
   3   3   1        1.89        1.14      0.15 o 
   4   3   1      553.97      641.11      8.02 o 
   5   3   1      337.24      378.45      4.84 o 
   6   3   1      576.63      572.69      9.40 o 
   7   3   1      540.44      569.40     10.29 o 
   8   3   1      770.82      767.87     12.12 o 
   9   3   1        0.83        0.74      0.19 o 
  10   3   1       98.09       98.54      1.77 o 
  11   3   1        3.48        4.54      0.38 o 
  12   3   1       64.41       65.15      2.10 o 
  13   3   1       20.67       18.70      0.91 o 
  14   3   1        3.21        3.97      0.51 o 
  15   3   1       41.46       43.41      2.90 o 
 -14   4   1        5.27        8.16      1.31 o 
 -13   4   1        3.50        3.32      0.47 o 
 -12   4   1       12.86       12.26      1.03 o 
 -11   4   1       27.57       29.33      1.07 o 
 -10   4   1       10.23        9.18      0.58 o 
  -9   4   1       16.11       16.90      0.80 o 
  -8   4   1        0.99        1.94      1.06 o 
  -7   4   1       86.94       76.93      1.84 o 
  -6   4   1       14.95       13.27      0.58 o 
  -5   4   1        0.54        0.45      0.22 o 
  -4   4   1      153.37      151.67      2.59 o 
  -3   4   1      149.03      154.33      2.60 o 
  -2   4   1      102.03      105.45      1.86 o 
  -1   4   1       55.15       55.71      1.26 o 
   0   4   1       60.08       68.20      1.86 o 
   1   4   1       57.65       55.25      1.07 o 
   2   4   1      152.51      136.19      2.73 o 
   3   4   1        0.15        0.91      0.50 o 
   4   4   1       98.39       99.95      1.63 o 
   5   4   1      125.28      122.26      1.76 o 
   6   4   1       43.04       40.38      0.82 o 
   7   4   1       98.75       90.42      2.26 o 
   8   4   1        4.74        5.17      0.44 o 
   9   4   1       48.91       45.30      1.27 o 
  10   4   1       46.22       52.27      1.29 o 
  11   4   1       22.04       22.90      1.16 o 
  12   4   1        1.85        2.98      0.47 o 
  13   4   1        5.73        5.79      0.60 o 
  14   4   1        0.61        1.51      0.43 o 
 -13   5   1       12.59       14.93      0.99 o 
 -12   5   1        0.72        1.64      0.42 o 
 -11   5   1       14.88       16.24      0.81 o 
 -10   5   1        3.39        3.68      0.47 o 
  -9   5   1       18.20       16.94      0.79 o 
  -8   5   1        0.39        0.44      0.44 o 
  -7   5   1       64.68       47.20      1.35 o 
  -6   5   1       69.48       70.96      1.76 o 
  -5   5   1      110.91      103.82      2.31 o 
  -4   5   1        8.57        8.32      0.61 o 
  -3   5   1      120.68      119.63      2.15 o 
  -2   5   1      103.60      115.62      2.96 o 
  -1   5   1      261.78      267.65      5.10 o 
   0   5   1      252.07      252.72      4.81 o 
   1   5   1      428.92      441.07      8.13 o 
   2   5   1       84.05       87.78      1.69 o 
   3   5   1        7.11        5.79      0.33 o 
   4   5   1        4.53        3.26      0.31 o 
   5   5   1       15.13       16.34      0.45 o 
   6   5   1        0.12        0.04      0.18 o 
   7   5   1        4.12        5.38      0.42 o 
   8   5   1        5.71        8.72      0.51 o 
   9   5   1       56.32       56.31      1.38 o 
  10   5   1       40.49       43.26      1.25 o 
  11   5   1        4.36        5.40      0.56 o 
  12   5   1       21.79       21.43      1.02 o 
  13   5   1        8.53        8.94      0.87 o 
 -12   6   1       15.23       14.28      0.84 o 
 -11   6   1        0.85        0.46      0.34 o 
 -10   6   1       14.52       14.37      0.78 o 
  -9   6   1        0.04        0.47      0.51 o 
  -8   6   1        0.60        0.38      0.27 o 
  -7   6   1       54.46       53.07      1.52 o 
  -6   6   1       58.92       55.15      1.53 o 
  -5   6   1      492.22      511.55      8.11 o 
  -4   6   1        0.34        0.03      0.20 o 
  -3   6   1       20.83       18.02      0.61 o 
  -2   6   1        8.61        5.90      0.44 o 
  -1   6   1        2.21        2.97      0.43 o 
   0   6   1      143.61      132.30      3.45 o 
   1   6   1        1.77        2.30      0.30 o 
   2   6   1       13.19        8.45      0.54 o 
   3   6   1       11.67       13.72      0.63 o 
   4   6   1       11.90        9.24      0.43 o 
   5   6   1       36.33       34.75      0.86 o 
   6   6   1       37.34       39.25      0.94 o 
   7   6   1       52.27       48.78      1.26 o 
   8   6   1        3.75        4.08      0.41 o 
   9   6   1        0.74        0.29      0.23 o 
  10   6   1        3.62        4.83      0.64 o 
  11   6   1        7.19        7.03      0.78 o 
  12   6   1        2.67        3.08      0.64 o 
 -10   7   1        5.26        5.35      0.59 o 
  -9   7   1        0.53        0.63      0.33 o 
  -8   7   1        1.84        1.71      0.37 o 
  -7   7   1        6.14        6.64      0.68 o 
  -6   7   1       32.05       29.61      1.58 o 
  -5   7   1       30.96       29.37      1.04 o 
  -4   7   1       34.85       32.17      1.23 o 
  -3   7   1      121.41      128.03      2.80 o 
  -2   7   1        0.35        0.94      0.30 o 
  -1   7   1       45.01       42.78      1.57 o 
   0   7   1       11.13        9.70      0.84 o 
   1   7   1       88.80       92.43      2.80 o 
   2   7   1      119.83      117.19      5.17 o 
   3   7   1        5.77        5.51      0.84 o 
   4   7   1      127.28      127.14      2.44 o 
   5   7   1      104.19      109.26      2.19 o 
   6   7   1        1.86        2.81      0.34 o 
   7   7   1        0.07       -0.04      0.25 o 
   8   7   1        1.23        1.49      0.35 o 
   9   7   1        3.05        3.92      0.71 o 
  10   7   1       10.18       10.46      0.90 o 
  -8   8   1        8.18        8.20      0.82 o 
  -7   8   1        4.75        4.90      0.68 o 
  -6   8   1       44.34       43.95      1.81 o 
  -5   8   1       17.77       17.82      0.88 o 
  -4   8   1        1.04        1.23      0.43 o 
  -3   8   1        3.22        2.52      0.42 o 
  -2   8   1        7.34        8.06      0.70 o 
  -1   8   1        2.50        2.53      0.40 o 
   0   8   1        3.93        4.75      0.60 o 
   1   8   1        9.40        8.14      0.72 o 
   2   8   1       20.44       22.70      1.42 o 
   3   8   1       11.60       12.57      0.71 o 
   4   8   1       57.46       58.48      1.67 o 
   5   8   1        7.39        5.92      0.92 o 
   6   8   1        4.35        4.17      0.58 o 
   7   8   1       30.07       34.81      2.87 o 
   8   8   1        8.69        9.87      0.87 o 
  -5   9   1        4.21        4.51      0.73 o 
  -4   9   1        5.30        5.36      0.61 o 
  -3   9   1        9.11        9.32      0.68 o 
  -2   9   1        0.18        0.27      0.32 o 
  -1   9   1        5.89        6.36      0.58 o 
   0   9   1        0.00       -0.20      0.43 o 
   1   9   1        1.14        1.18      0.44 o 
   2   9   1        6.68        8.22      0.70 o 
   3   9   1        0.01       -0.13      0.27 o 
   4   9   1        7.36        9.45      0.72 o 
   5   9   1        2.97        2.79      0.47 o 
 -16   0   2        3.27        4.03      0.71 o 
 -15   0   2       23.40       19.00      1.17 o 
 -14   0   2        6.49        4.69      0.67 o 
 -13   0   2       17.93       20.97      1.12 o 
 -12   0   2       30.22       32.16      1.39 o 
 -11   0   2       18.94       16.46      0.93 o 
 -10   0   2      191.22      180.58      4.62 o 
  -9   0   2       18.40       18.99      1.86 o 
  -8   0   2      106.44      101.43      6.72 o 
  -7   0   2       92.79      111.78      3.77 o 
  -6   0   2       49.49       62.22      1.76 o 
  -5   0   2      466.99      536.50     12.02 o 
  -4   0   2        2.15        1.38      0.19 o 
  -3   0   2       22.59       18.23      0.86 o 
  -2   0   2     5023.84     4067.07    124.37 o 
  -1   0   2      114.15       90.11      2.07 o 
   0   0   2     5568.00     5062.29    109.94 o 
   1   0   2    11603.52    11224.91    342.29 o 
   2   0   2     4059.68     3869.83    243.82 o 
   3   0   2     4150.60     4125.65    109.52 o 
   4   0   2        3.28        5.03      0.44 o 
   5   0   2     1612.68     1708.95     30.32 o 
   6   0   2      495.86      497.66      9.06 o 
   7   0   2      574.39      651.44     11.81 o 
   8   0   2      496.62      518.01      9.51 o 
   9   0   2       44.63       44.67      1.17 o 
  10   0   2      204.76      181.64      3.67 o 
  11   0   2      430.91      401.58      7.61 o 
  12   0   2       20.32       20.02      1.68 o 
  13   0   2        1.48        3.10      0.82 o 
  14   0   2       32.88       31.25      2.14 o 
  15   0   2        1.25        1.87      0.73 o 
  16   0   2       40.53       45.13      2.85 o 
 -15   1   2        2.12        2.24      0.44 o 
 -14   1   2        0.02        0.28      0.45 o 
 -13   1   2       17.12       13.32      0.73 o 
 -12   1   2       29.43       31.43      1.25 o 
 -11   1   2      104.94      108.35      2.43 o 
 -10   1   2      154.16      160.99      2.97 o 
  -9   1   2        7.04        5.48      0.38 o 
  -8   1   2      526.44      478.31      9.22 o 
  -7   1   2       32.92       32.76      0.81 o 
  -6   1   2        0.95        0.79      0.17 o 
  -5   1   2      301.12      334.61      7.02 o 
  -4   1   2      775.19      851.19     13.16 o 
  -3   1   2     2517.32     2569.19     58.90 o 
  -2   1   2      134.99      135.91      2.89 o 
  -1   1   2     4251.53     4188.58     74.10 o 
   0   1   2     3030.81     3140.06     55.53 o 
   1   1   2       37.26       41.65      1.10 o 
   2   1   2       50.90       36.45      0.66 o 
   3   1   2     1665.17     1715.12     21.09 o 
   4   1   2     2304.28     2335.53     31.90 o 
   5   1   2     1572.87     1722.57     21.62 o 
   6   1   2      306.72      318.90      4.18 o 
   7   1   2      112.78      130.98      2.31 o 
   8   1   2      151.45      153.73      2.19 o 
   9   1   2        1.02        2.78      0.21 o 
  10   1   2       13.89       17.33      0.83 o 
  11   1   2       89.83       79.23      2.70 o 
  12   1   2        0.00        0.11      0.21 o 
  13   1   2       22.93       23.25      1.23 o 
  14   1   2        0.51        0.88      0.42 o 
  15   1   2        3.17        4.54      0.71 o 
 -15   2   2        0.30        0.58      0.34 o 
 -14   2   2       36.83       34.55      1.28 o 
 -13   2   2        2.56        1.62      0.36 o 
 -12   2   2        0.19       -0.08      0.21 o 
 -11   2   2      149.91      142.88      3.16 o 
 -10   2   2      142.36      139.34      3.05 o 
  -9   2   2        5.41        6.83      0.49 o 
  -8   2   2        0.35        0.57      0.22 o 
  -7   2   2       54.61       55.35      1.69 o 
  -6   2   2      285.39      323.38      7.49 o 
  -5   2   2        7.53        8.04      0.39 o 
  -4   2   2      826.72      959.30     17.22 o 
  -3   2   2      672.85      778.67     12.05 o 
  -2   2   2       82.36       96.38      1.64 o 
  -1   2   2       90.67       85.97      1.28 o 
   0   2   2      776.27      833.56     12.42 o 
   1   2   2     2673.27     2808.80     73.61 o 
   2   2   2     2332.54     2538.99     39.52 o 
   3   2   2       58.18       52.15      0.85 o 
   4   2   2      496.00      515.67      6.01 o 
   5   2   2      390.34      454.78      5.86 o 
   6   2   2        0.91        0.35      0.10 o 
   7   2   2      658.78      688.56      8.83 o 
   8   2   2       30.94       42.69      0.79 o 
   9   2   2      574.10      612.98      8.50 o 
  10   2   2      105.30      110.75      1.91 o 
  11   2   2       18.87       18.63      0.99 o 
  12   2   2       29.55       26.26      0.90 o 
  13   2   2        0.11        0.09      0.22 o 
  14   2   2       31.87       33.73      1.61 o 
  15   2   2        4.78        5.80      1.16 o 
 -15   3   2       13.33       15.96      0.89 o 
 -14   3   2        4.96        3.75      0.78 o 
 -13   3   2        2.24        1.53      0.38 o 
 -12   3   2        0.83        0.71      0.31 o 
 -11   3   2        1.43        1.38      0.32 o 
 -10   3   2        8.56        7.35      0.54 o 
  -9   3   2       83.19       70.47      1.78 o 
  -8   3   2        0.20        0.06      0.18 o 
  -7   3   2        0.56        0.15      0.19 o 
  -6   3   2       60.50       64.19      2.16 o 
  -5   3   2      336.09      356.88      6.69 o 
  -4   3   2      522.47      591.68     10.79 o 
  -3   3   2        0.34        0.59      0.11 o 
  -2   3   2       39.78       39.46      0.71 o 
  -1   3   2      135.50      145.93      2.13 o 
   0   3   2        0.84        0.80      0.12 o 
   1   3   2      622.76      688.01     12.26 o 
   2   3   2      302.33      323.91      5.93 o 
   3   3   2      788.82      866.33     13.31 o 
   4   3   2        2.67        3.87      0.21 o 
   5   3   2        0.63        0.30      0.10 o 
   6   3   2      149.52      156.96      2.19 o 
   7   3   2      153.14      144.70      2.07 o 
   8   3   2       21.38       17.41      0.52 o 
   9   3   2        0.48        0.79      0.18 o 
  10   3   2       51.63       42.92      1.89 o 
  11   3   2        5.99        6.10      0.53 o 
  12   3   2        1.43        0.83      0.32 o 
  13   3   2       66.39       65.84      1.88 o 
  14   3   2       16.90       19.25      1.22 o 
  15   3   2        4.50        5.14      1.20 o 
 -14   4   2       84.87       82.90      2.28 o 
 -13   4   2       10.00        7.90      0.62 o 
 -12   4   2        1.18        0.44      0.28 o 
 -11   4   2        6.84        5.50      0.53 o 
 -10   4   2       32.97       32.93      1.13 o 
  -9   4   2      135.78      122.04      2.76 o 
  -8   4   2       12.40       13.97      0.67 o 
  -7   4   2       50.63       50.57      1.99 o 
  -6   4   2       13.15        9.52      0.63 o 
  -5   4   2        0.81        1.79      0.25 o 
  -4   4   2      226.79      253.74      4.89 o 
  -3   4   2      229.83      277.25      4.44 o 
  -2   4   2      438.37      468.67      6.49 o 
  -1   4   2      248.61      279.40      3.96 o 
   0   4   2      251.11      270.79      4.37 o 
   1   4   2      152.94      163.90      3.20 o 
   2   4   2       93.46      105.44      2.20 o 
   3   4   2      296.53      333.05      6.19 o 
   4   4   2       43.94       43.99      0.86 o 
   5   4   2       26.94       28.92      0.68 o 
   6   4   2        1.50        1.63      0.16 o 
   7   4   2       79.48       83.98      1.70 o 
   8   4   2       32.01       32.03      0.89 o 
   9   4   2      135.40      127.52      2.46 o 
  10   4   2        0.81        0.63      0.29 o 
  11   4   2      193.74      187.01      4.07 o 
  12   4   2       41.34       42.17      1.42 o 
  13   4   2        4.57        4.70      0.55 o 
  14   4   2       35.48       32.97      4.12 o 
 -13   5   2        4.49        4.93      0.59 o 
 -12   5   2        0.08        0.26      0.30 o 
 -11   5   2        2.68        2.64      0.48 o 
 -10   5   2        5.55        4.55      0.57 o 
  -9   5   2       45.34       43.54      1.35 o 
  -8   5   2      121.52      119.51      2.73 o 
  -7   5   2       53.86       52.55      1.46 o 
  -6   5   2       18.12       15.32      0.78 o 
  -5   5   2        7.09        7.69      0.73 o 
  -4   5   2       79.94       76.14      1.79 o 
  -3   5   2       82.06       82.19      1.58 o 
  -2   5   2       21.94       21.33      0.60 o 
  -1   5   2      116.85      123.72      1.94 o 
   0   5   2      162.75      175.15      3.48 o 
   1   5   2       28.43       32.20      1.50 o 
   2   5   2        0.97        0.17      0.16 o 
   3   5   2       18.13       17.50      0.88 o 
   4   5   2       73.81       68.49      1.26 o 
   5   5   2       32.12       35.30      0.72 o 
   6   5   2      175.45      178.43      2.80 o 
   7   5   2        5.31        5.51      0.42 o 
   8   5   2        1.02        2.36      0.33 o 
   9   5   2        4.20        4.60      0.41 o 
  10   5   2        2.04        2.21      0.40 o 
  11   5   2       16.02       16.78      0.98 o 
  12   5   2       19.94       17.44      0.93 o 
  13   5   2        3.98        4.16      0.58 o 
 -12   6   2       35.41       40.55      2.27 o 
 -11   6   2        3.75        4.07      0.52 o 
 -10   6   2        1.63        1.95      0.39 o 
  -9   6   2      102.28      107.17      2.61 o 
  -8   6   2        0.00        0.40      0.28 o 
  -7   6   2       47.74       43.75      1.34 o 
  -6   6   2       31.53       37.62      1.20 o 
  -5   6   2      107.85       91.62      2.18 o 
  -4   6   2        0.05       -0.09      0.18 o 
  -3   6   2      331.37      347.72      6.44 o 
  -2   6   2        1.08        0.74      0.29 o 
  -1   6   2      414.52      401.62      7.32 o 
   0   6   2       27.12       27.58      1.13 o 
   1   6   2      181.81      170.94      3.50 o 
   2   6   2      136.41      140.75      2.59 o 
   3   6   2        3.61        2.18      0.29 o 
   4   6   2       57.43       57.02      1.54 o 
   5   6   2      426.91      403.37      5.86 o 
   6   6   2        1.88        2.38      0.29 o 
   7   6   2        0.15       -0.06      0.16 o 
   8   6   2       27.25       27.26      1.03 o 
   9   6   2        6.63        7.01      0.59 o 
  10   6   2        2.19        3.46      0.50 o 
  11   6   2        3.27        4.38      0.58 o 
  12   6   2        2.73        3.66      0.56 o 
 -10   7   2        7.70        7.95      0.66 o 
  -9   7   2        0.92        1.29      0.46 o 
  -8   7   2       14.09       15.25      0.99 o 
  -7   7   2        0.00        0.33      0.82 o 
  -6   7   2        0.18        0.10      0.33 o 
  -5   7   2        0.11        0.75      0.40 o 
  -4   7   2        0.24        0.04      0.25 o 
  -3   7   2      110.42      102.66      2.36 o 
  -2   7   2        0.81        0.89      0.28 o 
  -1   7   2        4.40        2.61      0.37 o 
   0   7   2       13.86       14.55      0.86 o 
   1   7   2       97.24       89.11      2.62 o 
   2   7   2       11.14       10.38      0.75 o 
   3   7   2        6.36        3.15      0.41 o 
   4   7   2        2.27        2.15      0.32 o 
   5   7   2        4.89        4.16      0.36 o 
   6   7   2       16.63       14.59      0.57 o 
   7   7   2        2.90        2.57      0.31 o 
   8   7   2       30.79       32.25      1.26 o 
   9   7   2        2.00        3.74      0.53 o 
  10   7   2        0.16       -0.27      0.38 o 
  -8   8   2       10.59       14.14      2.01 o 
  -7   8   2        2.86        3.57      0.63 o 
  -6   8   2       13.36       13.19      1.67 o 
  -5   8   2        0.03        0.01      0.35 o 
  -4   8   2       73.41       73.30      3.21 o 
  -3   8   2        0.01       -0.03      0.37 o 
  -2   8   2        0.05       -0.11      0.26 o 
  -1   8   2       25.25       25.58      1.60 o 
   0   8   2       13.62       13.32      0.80 o 
   1   8   2       37.43       35.90      1.48 o 
   2   8   2        1.03        0.10      0.48 o 
   3   8   2        9.65       11.62      0.83 o 
   4   8   2        2.74        3.65      0.46 o 
   5   8   2        2.00        3.10      0.51 o 
   6   8   2        0.17        0.43      0.29 o 
   7   8   2       26.01       26.36      1.32 o 
   8   8   2        3.10        3.40      0.95 o 
  -4   9   2        0.79        1.35      0.51 o 
  -3   9   2        1.72        2.30      0.45 o 
  -2   9   2        0.69        0.58      0.34 o 
  -1   9   2       15.61       13.35      0.78 o 
   0   9   2       10.20        9.62      0.66 o 
   1   9   2        0.02       -0.24      0.25 o 
   2   9   2        5.88        6.72      0.73 o 
   3   9   2       29.08       33.55      2.20 o 
   4   9   2        3.99        4.52      0.97 o 
 -15   1   3       61.66       63.29      2.51 o 
 -14   1   3        4.15        3.27      0.49 o 
 -13   1   3        0.86        1.26      0.35 o 
 -12   1   3       18.35       14.13      0.74 o 
 -11   1   3       18.95       18.34      1.61 o 
 -10   1   3      105.66      102.85      2.41 o 
  -9   1   3      120.81      112.31      2.52 o 
  -8   1   3      228.21      237.63      4.69 o 
  -7   1   3      179.00      164.67      3.35 o 
  -6   1   3     1691.61     1812.32     27.86 o 
  -5   1   3       13.48       11.99      0.36 o 
  -4   1   3      221.23      219.91      3.56 o 
  -3   1   3       38.52       40.92      1.65 o 
  -2   1   3     1344.23     1437.95     25.25 o 
  -1   1   3     5449.42     5084.13    260.66 o 
   0   1   3     6514.24     6617.29    143.30 o 
   1   1   3     2923.12     2886.77     75.30 o 
   2   1   3       11.46        7.20      0.64 o 
   3   1   3      541.38      584.00     10.39 o 
   4   1   3      471.83      546.07      6.80 o 
   5   1   3      246.25      277.98      3.65 o 
   6   1   3      172.17      192.76      2.62 o 
   7   1   3      127.05      146.49      2.07 o 
   8   1   3        4.87        4.32      0.32 o 
   9   1   3       53.67       56.32      0.99 o 
  10   1   3       15.81       19.80      0.82 o 
  11   1   3      249.25      234.46      4.12 o 
  12   1   3       98.13       98.77      2.43 o 
  13   1   3        0.55        0.27      0.27 o 
  14   1   3       13.75       13.38      1.00 o 
  15   1   3        9.57        7.48      0.82 o 
 -15   2   3       23.33       26.86      1.17 o 
 -14   2   3        0.12        0.44      0.32 o 
 -13   2   3        8.64        8.68      0.64 o 
 -12   2   3       11.05        9.58      0.63 o 
 -11   2   3        6.86        7.12      0.53 o 
 -10   2   3        3.03        4.17      0.43 o 
  -9   2   3       78.31       74.84      1.94 o 
  -8   2   3      237.62      254.71      5.03 o 
  -7   2   3      323.20      328.50      6.28 o 
  -6   2   3      738.93      769.76     14.00 o 
  -5   2   3       15.33       17.03      0.60 o 
  -4   2   3      680.34      755.28     11.72 o 
  -3   2   3        0.64        0.62      0.16 o 
  -2   2   3      442.78      552.70      9.87 o 
  -1   2   3       35.25       46.84      1.48 o 
   0   2   3      290.46      286.87      5.22 o 
   1   2   3       14.79       16.61      0.54 o 
   2   2   3     1728.89     1818.24     27.65 o 
   3   2   3     1604.86     1744.52     23.85 o 
   4   2   3      181.10      187.71      2.45 o 
   5   2   3      266.40      290.46      3.48 o 
   6   2   3     1048.03     1107.90     14.03 o 
   7   2   3      370.56      400.72      5.26 o 
   8   2   3       92.84       94.28      1.46 o 
   9   2   3      369.14      386.22      5.14 o 
  10   2   3       14.35       14.24      0.59 o 
  11   2   3        1.91        2.44      0.32 o 
  12   2   3        0.01        0.30      0.27 o 
  13   2   3        2.95        4.10      0.51 o 
  14   2   3        1.55        1.51      0.48 o 
  15   2   3        0.77        2.47      0.89 o 
 -15   3   3        7.39        8.07      0.71 o 
 -14   3   3        0.42        0.15      0.32 o 
 -13   3   3        0.04        0.09      0.31 o 
 -12   3   3       42.08       41.28      1.37 o 
 -11   3   3        9.17        9.63      0.62 o 
 -10   3   3      437.94      422.30      8.14 o 
  -9   3   3       21.34       19.30      0.79 o 
  -8   3   3       56.30       46.86      1.31 o 
  -7   3   3       69.26       66.78      1.65 o 
  -6   3   3      122.26      139.35      2.91 o 
  -5   3   3      120.78      112.17      5.04 o 
  -4   3   3      117.29      128.92      2.21 o 
  -3   3   3        6.29        4.35      0.30 o 
  -2   3   3     1965.43     2214.45     33.90 o 
  -1   3   3      654.34      715.63     10.77 o 
   0   3   3      612.25      653.97      9.86 o 
   1   3   3      336.61      362.53      8.93 o 
   2   3   3      775.79      930.55     16.52 o 
   3   3   3        0.40        0.53      0.12 o 
   4   3   3      214.56      254.45      3.67 o 
   5   3   3       13.67       20.84      0.40 o 
   6   3   3        5.33        5.29      0.24 o 
   7   3   3      152.85      128.88      1.88 o 
   8   3   3      286.96      301.46      4.07 o 
   9   3   3      386.45      366.96      7.09 o 
  10   3   3      108.64      103.48      2.45 o 
  11   3   3       16.39       15.25      0.77 o 
  12   3   3       82.59       78.37      2.08 o 
  13   3   3      113.78      119.20      3.68 o 
  14   3   3        2.14        1.87      0.58 o 
 -14   4   3        8.03        7.58      1.01 o 
 -13   4   3        2.53        3.72      0.52 o 
 -12   4   3       13.20       13.40      0.77 o 
 -11   4   3       19.24       19.46      0.89 o 
 -10   4   3        4.84        5.84      0.50 o 
  -9   4   3       75.81       68.14      1.80 o 
  -8   4   3       43.02       38.06      1.17 o 
  -7   4   3      286.40      291.03      5.71 o 
  -6   4   3       11.95        8.80      0.49 o 
  -5   4   3       29.04       27.65      0.88 o 
  -4   4   3       33.17       34.17      1.14 o 
  -3   4   3      751.80      739.56     13.34 o 
  -2   4   3      268.27      255.98      5.28 o 
  -1   4   3       25.18       31.48      0.63 o 
   0   4   3       73.58       93.19      1.66 o 
   1   4   3      111.73      117.94      2.41 o 
   2   4   3      100.45      111.61      2.30 o 
   3   4   3       11.27       10.36      0.83 o 
   4   4   3        6.99        4.94      0.28 o 
   5   4   3        0.76        0.45      0.12 o 
   6   4   3       41.44       42.16      0.79 o 
   7   4   3       78.08       64.44      1.22 o 
   8   4   3       78.84       70.45      1.52 o 
   9   4   3       52.56       50.94      1.50 o 
  10   4   3        1.38        2.10      0.51 o 
  11   4   3        0.17        1.77      0.98 o 
  12   4   3        6.46        8.14      1.14 o 
  13   4   3        3.37        4.89      0.79 o 
  14   4   3        5.64        5.72      0.87 o 
 -13   5   3       42.94       48.46      2.33 o 
 -12   5   3        6.17        4.97      0.57 o 
 -11   5   3        0.31       -0.21      0.24 o 
 -10   5   3       15.27       14.76      0.78 o 
  -9   5   3       19.25       17.93      0.82 o 
  -8   5   3        0.47        0.34      0.32 o 
  -7   5   3        0.78        0.30      0.26 o 
  -6   5   3       65.50       53.68      1.88 o 
  -5   5   3      180.48      162.76      5.68 o 
  -4   5   3       34.09       34.92      1.04 o 
  -3   5   3       14.51       15.82      0.62 o 
  -2   5   3      111.40       89.52      1.49 o 
  -1   5   3        3.54        4.70      0.29 o 
   0   5   3      124.68      130.55      2.28 o 
   1   5   3        3.08        2.98      0.38 o 
   2   5   3        3.41        1.53      0.25 o 
   3   5   3       59.16       63.21      1.85 o 
   4   5   3      177.40      151.99      2.44 o 
   5   5   3       10.05        8.09      0.34 o 
   6   5   3       14.54       19.81      0.59 o 
   7   5   3      236.16      226.51      3.47 o 
   8   5   3       33.53       30.62      1.11 o 
   9   5   3        1.67        3.06      0.45 o 
  10   5   3        1.36        3.03      0.45 o 
  11   5   3        8.61        9.01      0.68 o 
  12   5   3       29.35       27.78      1.17 o 
  13   5   3        5.14        4.76      0.80 o 
 -12   6   3        5.77        5.98      0.63 o 
 -11   6   3        7.66        8.06      0.66 o 
 -10   6   3        0.27        0.93      0.31 o 
  -9   6   3       23.45       23.74      1.08 o 
  -8   6   3        0.00        0.33      0.27 o 
  -7   6   3      158.74      143.29      3.20 o 
  -6   6   3        1.52        0.88      0.31 o 
  -5   6   3       27.15       22.83      1.77 o 
  -4   6   3      130.71      127.59      4.02 o 
  -3   6   3       70.84       70.56      1.72 o 
  -2   6   3      129.50      121.60      2.59 o 
  -1   6   3        7.09        9.04      0.45 o 
   0   6   3       11.52       11.30      0.49 o 
   1   6   3       97.05       85.80      2.00 o 
   2   6   3      301.47      284.05      5.50 o 
   3   6   3        2.31        3.93      0.49 o 
   4   6   3       28.69       33.91      0.83 o 
   5   6   3       67.31       70.21      1.39 o 
   6   6   3        8.81       10.79      0.47 o 
   7   6   3        8.54        6.40      0.44 o 
   8   6   3        0.45        0.69      0.30 o 
   9   6   3        3.38        3.90      0.50 o 
  10   6   3        6.00        6.71      0.61 o 
  11   6   3       18.92       18.68      1.38 o 
  12   6   3        0.13        0.02      0.37 o 
 -10   7   3        7.49        8.37      0.87 o 
  -9   7   3       18.92       21.97      1.25 o 
  -8   7   3        0.49        0.45      0.38 o 
  -7   7   3       18.23       19.51      1.13 o 
  -6   7   3        2.45        2.52      0.50 o 
  -5   7   3        4.22        2.69      0.51 o 
  -4   7   3       34.64       34.36      1.44 o 
  -3   7   3        0.32        0.52      0.35 o 
  -2   7   3        1.32        2.98      0.39 o 
  -1   7   3        4.55        5.41      0.46 o 
   0   7   3       56.25       55.23      1.48 o 
   1   7   3        7.27        8.72      0.71 o 
   2   7   3        0.52        1.14      0.26 o 
   3   7   3        2.43        4.16      0.39 o 
   4   7   3        0.24        0.55      0.24 o 
   5   7   3       22.11       20.85      0.88 o 
   6   7   3        0.01        0.16      0.19 o 
   7   7   3        0.44        0.70      0.30 o 
   8   7   3       14.93       14.40      1.37 o 
   9   7   3        4.28        4.97      0.60 o 
  10   7   3        2.98        2.80      0.52 o 
  -8   8   3        4.99        6.81      0.84 o 
  -7   8   3        1.39        0.67      0.47 o 
  -6   8   3        3.13        4.64      0.70 o 
  -5   8   3       13.52       14.46      1.02 o 
  -4   8   3       42.47       44.26      1.80 o 
  -3   8   3        9.97        8.48      0.79 o 
  -2   8   3        0.67        0.86      0.30 o 
  -1   8   3        1.58        1.33      0.33 o 
   0   8   3        4.43        4.43      0.44 o 
   1   8   3       11.89       10.51      0.62 o 
   2   8   3        6.55        6.75      0.97 o 
   3   8   3       10.19       12.23      0.89 o 
   4   8   3       15.85       18.51      0.87 o 
   5   8   3       60.61       68.31      2.23 o 
   6   8   3        1.36        1.86      0.54 o 
   7   8   3        0.32        0.78      0.61 o 
   8   8   3        3.63        3.36      0.85 o 
  -3   9   3        1.60        1.50      0.53 o 
  -2   9   3        0.39        0.96      0.39 o 
  -1   9   3       12.41       13.74      0.79 o 
   0   9   3        0.24        0.06      0.30 o 
   1   9   3        0.42        0.32      0.31 o 
   2   9   3        0.10        0.06      0.29 o 
 -15   0   4       44.35       48.67      2.86 o 
 -14   0   4      168.25      182.47      7.03 o 
 -13   0   4       38.93       31.06      2.04 o 
 -12   0   4      240.11      235.81      8.44 o 
 -11   0   4        2.37        2.91      0.75 o 
 -10   0   4      294.41      289.26      9.91 o 
  -9   0   4        3.47        3.25      0.68 o 
  -8   0   4        2.16        0.75      0.39 o 
  -7   0   4       33.57       29.83      1.58 o 
  -6   0   4        5.89        5.98      0.64 o 
  -5   0   4     1359.89     1374.79     42.24 o 
  -4   0   4     1385.76     1368.34     29.51 o 
  -3   0   4     6545.15     5675.18    172.52 o 
  -2   0   4      365.63      376.55      8.31 o 
  -1   0   4      717.00      630.34     13.71 o 
   0   0   4     5902.01     5770.48    124.95 o 
   1   0   4     2472.52     2455.89     52.84 o 
   2   0   4     1725.22     1724.14     37.13 o 
   3   0   4       18.28       14.84      0.89 o 
   4   0   4      274.32      275.80      8.92 o 
   5   0   4       25.15       18.08      0.58 o 
   6   0   4      201.41      230.64      4.38 o 
   7   0   4      870.51      890.66     16.05 o 
   8   0   4       78.57       78.71      1.84 o 
   9   0   4        1.90        2.75      0.44 o 
  10   0   4        0.52        0.04      0.26 o 
  11   0   4       36.24       39.87      2.03 o 
  12   0   4      161.45      148.74      4.43 o 
  13   0   4        1.18        0.29      0.55 o 
  14   0   4        0.59        1.35      0.69 o 
  15   0   4        3.01        4.63      1.04 o 
 -15   1   4       20.36       19.19      1.22 o 
 -14   1   4        4.72        5.78      0.75 o 
 -13   1   4        0.23        0.48      0.35 o 
 -12   1   4       41.54       35.65      2.56 o 
 -11   1   4        1.62        1.11      0.32 o 
 -10   1   4      258.92      269.00      5.42 o 
  -9   1   4       36.99       29.91      1.04 o 
  -8   1   4       37.34       29.86      1.64 o 
  -7   1   4       23.30       18.78      0.61 o 
  -6   1   4        2.16        3.04      0.52 o 
  -5   1   4      637.00      678.74     12.14 o 
  -4   1   4       29.60       32.31      0.81 o 
  -3   1   4       62.91       52.54      1.38 o 
  -2   1   4      930.69      927.80     14.20 o 
  -1   1   4      512.07      532.16      8.22 o 
   0   1   4      371.00      426.81      6.62 o 
   1   1   4        8.93        5.85      0.24 o 
   2   1   4     1091.96     1244.81     18.99 o 
   3   1   4        0.08        0.22      0.12 o 
   4   1   4      269.90      291.92      4.51 o 
   5   1   4       42.91       45.11      0.93 o 
   6   1   4        0.09        0.61      0.15 o 
   7   1   4      701.13      734.29      9.39 o 
   8   1   4       80.82       81.59      1.45 o 
   9   1   4      105.63      108.00      2.81 o 
  10   1   4       23.56       23.27      0.82 o 
  11   1   4       14.75       14.59      0.64 o 
  12   1   4        0.75        1.62      0.38 o 
  13   1   4        1.71        2.43      0.42 o 
  14   1   4       11.18       10.64      1.46 o 
  15   1   4        0.98        1.62      0.52 o 
 -15   2   4        2.57        2.62      0.60 o 
 -14   2   4       50.63       51.50      1.69 o 
 -13   2   4        3.85        4.05      0.53 o 
 -12   2   4       30.01       30.74      1.16 o 
 -11   2   4        7.20        9.24      0.62 o 
 -10   2   4       64.73       51.65      1.51 o 
  -9   2   4      495.87      473.73      8.99 o 
  -8   2   4        2.87        3.16      0.36 o 
  -7   2   4      290.06      318.86      6.14 o 
  -6   2   4        1.57        1.12      0.20 o 
  -5   2   4      110.91      106.71      2.45 o 
  -4   2   4        0.76        0.75      0.15 o 
  -3   2   4       20.18       16.00      0.72 o 
  -2   2   4       63.84       78.01      1.62 o 
  -1   2   4      219.70      253.34      4.68 o 
   0   2   4      698.25      761.37     11.71 o 
   1   2   4       32.49       37.18      0.77 o 
   2   2   4       88.86       96.55      1.67 o 
   3   2   4     1047.07     1191.39     15.92 o 
   4   2   4       11.26        8.87      0.31 o 
   5   2   4      244.19      272.03      3.51 o 
   6   2   4      110.78       96.46      1.43 o 
   7   2   4      101.74      107.31      1.59 o 
   8   2   4       53.84       48.38      1.00 o 
   9   2   4      180.78      196.60      3.10 o 
  10   2   4        4.28        5.95      0.45 o 
  11   2   4       25.45       24.24      1.04 o 
  12   2   4        2.51        3.31      0.59 o 
  13   2   4        2.56        2.26      0.55 o 
  14   2   4       11.10       13.08      1.04 o 
  15   2   4        0.28        0.68      0.78 o 
 -14   3   4        0.15        0.37      0.33 o 
 -13   3   4        0.30        0.50      0.32 o 
 -12   3   4        7.36        6.11      0.55 o 
 -11   3   4        4.54        4.11      0.47 o 
 -10   3   4        1.94        1.71      0.47 o 
  -9   3   4        3.93        3.72      0.42 o 
  -8   3   4        0.07        0.07      0.22 o 
  -7   3   4      178.69      164.73      3.44 o 
  -6   3   4       26.48       24.02      0.81 o 
  -5   3   4      147.68      154.95      2.66 o 
  -4   3   4       56.49       48.21      1.78 o 
  -3   3   4       21.14       23.97      0.69 o 
  -2   3   4       28.23       29.68      0.80 o 
  -1   3   4      250.14      272.14      5.06 o 
   0   3   4      327.20      347.29      6.37 o 
   1   3   4     1190.61     1358.95     18.18 o 
   2   3   4        2.80        3.47      0.21 o 
   3   3   4      367.58      412.29      5.82 o 
   4   3   4       21.69       24.06      1.63 o 
   5   3   4      332.49      351.13      4.51 o 
   6   3   4       79.50       74.67      1.30 o 
   7   3   4       75.29       72.49      1.51 o 
   8   3   4       20.46       20.54      1.05 o 
   9   3   4       12.38       11.24      0.71 o 
  10   3   4        8.83        8.93      0.59 o 
  11   3   4        0.22        0.05      0.37 o 
  12   3   4       24.96       24.35      1.33 o 
  13   3   4       10.53        9.77      1.01 o 
  14   3   4        8.56       11.16      1.03 o 
 -13   4   4        9.79       10.45      0.74 o 
 -12   4   4        0.31        0.79      0.32 o 
 -11   4   4        7.81        7.16      0.57 o 
 -10   4   4       13.86       13.23      0.72 o 
  -9   4   4        5.65        5.63      0.50 o 
  -8   4   4       91.75       83.91      2.07 o 
  -7   4   4       13.73       14.53      0.67 o 
  -6   4   4       10.21       12.17      0.60 o 
  -5   4   4       68.24       63.63      1.57 o 
  -4   4   4      213.45      228.37      3.81 o 
  -3   4   4       26.24       15.88      0.49 o 
  -2   4   4      236.76      262.23      4.95 o 
  -1   4   4       41.53       47.74      1.18 o 
   0   4   4      198.53      199.93      6.54 o 
   1   4   4      478.50      524.71      8.02 o 
   2   4   4        0.05        0.02      0.10 o 
   3   4   4       24.70       30.89      0.75 o 
   4   4   4       15.34       11.95      0.43 o 
   5   4   4       87.40       82.85      1.83 o 
   6   4   4      101.70       95.07      1.47 o 
   7   4   4       17.21       15.83      0.64 o 
   8   4   4       37.26       36.57      1.20 o 
   9   4   4        0.11       -0.13      0.23 o 
  10   4   4       55.42       47.70      1.67 o 
  11   4   4       23.59       26.05      1.06 o 
  12   4   4       50.92       51.47      3.85 o 
  13   4   4        2.62        2.24      0.61 o 
 -13   5   4       22.28       24.08      1.14 o 
 -12   5   4       17.12       15.70      0.88 o 
 -11   5   4       21.25       17.41      0.87 o 
 -10   5   4        6.71        5.94      0.61 o 
  -9   5   4       31.81       28.38      1.18 o 
  -8   5   4       17.39       17.16      0.79 o 
  -7   5   4       48.83       47.33      1.39 o 
  -6   5   4      482.31      466.53      8.83 o 
  -5   5   4       66.41       64.39      1.63 o 
  -4   5   4       90.95       90.83      2.08 o 
  -3   5   4        0.07        0.34      0.16 o 
  -2   5   4       97.05       92.95      2.06 o 
  -1   5   4        6.34        4.77      0.31 o 
   0   5   4       50.44       43.54      0.97 o 
   1   5   4      113.85      107.53      2.81 o 
   2   5   4       12.46       11.61      1.68 o 
   3   5   4       24.84       27.35      0.75 o 
   4   5   4       39.80       33.05      0.85 o 
   5   5   4       91.45       82.54      1.50 o 
   6   5   4        0.10        0.36      0.18 o 
   7   5   4        3.18        3.08      0.34 o 
   8   5   4       14.87       13.75      0.73 o 
   9   5   4       64.26       62.18      1.78 o 
  10   5   4        6.14        5.33      0.89 o 
  11   5   4       18.74       18.80      0.95 o 
  12   5   4        1.73        2.76      0.70 o 
  13   5   4        2.51        3.76      1.12 o 
 -11   6   4        0.21        0.78      0.35 o 
 -10   6   4        1.95        2.87      0.45 o 
  -9   6   4        8.77        9.27      0.64 o 
  -8   6   4        9.46       10.60      0.89 o 
  -7   6   4        5.03        4.08      0.45 o 
  -6   6   4       28.02       27.66      1.27 o 
  -5   6   4       39.58       35.58      2.43 o 
  -4   6   4      139.46      117.75      3.28 o 
  -3   6   4       11.34       11.39      1.30 o 
  -2   6   4       34.04       38.69      1.47 o 
  -1   6   4      114.92      122.22      2.24 o 
   0   6   4      225.39      224.85      3.77 o 
   1   6   4        3.25        2.42      0.30 o 
   2   6   4       94.75       91.24      2.05 o 
   3   6   4       15.62       12.82      0.54 o 
   4   6   4        0.64        0.55      0.21 o 
   5   6   4       60.28       61.07      1.39 o 
   6   6   4       46.00       38.27      1.06 o 
   7   6   4        0.62        0.70      0.24 o 
   8   6   4       12.89        9.33      0.65 o 
   9   6   4        2.43        2.80      0.45 o 
  10   6   4        3.91        4.98      0.57 o 
  11   6   4        2.16        2.97      0.49 o 
  -9   7   4        0.34        0.47      0.42 o 
  -8   7   4        8.60        7.51      0.80 o 
  -7   7   4       17.35       16.97      1.06 o 
  -6   7   4        1.30        1.46      0.53 o 
  -5   7   4       32.55       36.61      1.55 o 
  -4   7   4       13.94       11.48      0.82 o 
  -3   7   4       32.04       30.65      1.49 o 
  -2   7   4        4.31        4.70      1.14 o 
  -1   7   4       32.23       25.55      1.45 o 
   0   7   4       76.65       72.14      1.55 o 
   1   7   4       36.60       39.94      1.04 o 
   2   7   4        2.44        4.05      0.56 o 
   3   7   4       40.37       35.14      1.16 o 
   4   7   4        6.58        5.37      0.67 o 
   5   7   4       16.82       14.56      0.65 o 
   6   7   4        3.79        3.15      0.37 o 
   7   7   4        0.99        0.89      0.28 o 
   8   7   4       20.98       26.42      1.13 o 
   9   7   4       11.90       12.28      0.82 o 
  -7   8   4        5.55        4.80      0.75 o 
  -6   8   4        2.97        2.58      0.59 o 
  -5   8   4       35.11       38.95      1.68 o 
  -4   8   4        1.62        1.46      0.48 o 
  -3   8   4       24.47       25.59      1.31 o 
  -2   8   4        0.09       -0.43      0.43 o 
  -1   8   4        0.81        1.28      0.34 o 
   0   8   4        0.67        1.16      0.32 o 
   1   8   4        2.60        2.17      0.36 o 
   2   8   4       13.16       15.22      0.65 o 
   3   8   4        0.07       -0.03      0.21 o 
   4   8   4       24.34       24.74      1.30 o 
   5   8   4        0.10        0.24      0.28 o 
   6   8   4       31.40       35.06      1.15 o 
   7   8   4       10.76       12.81      0.72 o 
  -2   9   4        2.10        2.69      0.62 o 
  -1   9   4        0.23        0.16      0.36 o 
   0   9   4        0.47        0.98      0.39 o 
   1   9   4        5.43        7.49      0.60 o 
   2   9   4        2.61        3.29      0.86 o 
 -15   1   5       16.42       17.50      2.56 o 
 -14   1   5       48.66       51.45      2.08 o 
 -13   1   5        5.40        7.79      0.80 o 
 -12   1   5       12.19        8.36      0.97 o 
 -11   1   5       28.82       30.83      1.39 o 
 -10   1   5      116.49      108.41      3.14 o 
  -9   1   5        9.18       10.18      0.75 o 
  -8   1   5        0.13        0.31      0.28 o 
  -7   1   5       63.15       66.59      1.93 o 
  -6   1   5      147.19      149.96      3.00 o 
  -5   1   5      404.78      428.05      7.82 o 
  -4   1   5      197.05      206.66      3.93 o 
  -3   1   5      782.75      830.44     12.79 o 
  -2   1   5      153.38      170.59      2.83 o 
  -1   1   5     1185.73     1321.53     20.15 o 
   0   1   5        1.64        2.65      0.19 o 
   1   1   5       22.72       30.55      0.65 o 
   2   1   5       72.75       75.73      1.34 o 
   3   1   5        0.09        0.36      0.18 o 
   4   1   5      395.85      386.23      7.06 o 
   5   1   5        1.93        1.68      0.21 o 
   6   1   5       30.53       31.26      0.94 o 
   7   1   5        0.36        0.16      0.27 o 
   8   1   5        0.08       -0.07      0.16 o 
   9   1   5      164.09      175.87      3.23 o 
  10   1   5        4.86        4.43      0.41 o 
  11   1   5      168.03      162.78      3.12 o 
  12   1   5       40.48       40.54      1.39 o 
  13   1   5        9.47        8.51      0.88 o 
  14   1   5       16.00       17.80      1.30 o 
  15   1   5        3.27        3.21      0.99 o 
 -14   2   5       33.13       34.45      1.65 o 
 -13   2   5        5.74        6.04      0.73 o 
 -12   2   5       36.21       40.67      1.70 o 
 -11   2   5        0.38        0.60      0.35 o 
 -10   2   5       11.50        8.99      0.87 o 
  -9   2   5       81.28       75.19      3.38 o 
  -8   2   5        0.77        0.79      0.32 o 
  -7   2   5      122.84      137.78      4.72 o 
  -6   2   5       81.19       83.76      1.82 o 
  -5   2   5      175.36      181.80      3.53 o 
  -4   2   5      531.82      531.92      9.62 o 
  -3   2   5      122.08      138.86      2.75 o 
  -2   2   5      170.48      190.02      3.63 o 
  -1   2   5      374.53      450.18      7.07 o 
   0   2   5        0.14        0.20      0.10 o 
   1   2   5       34.36       35.77      0.77 o 
   2   2   5      589.18      630.99      9.77 o 
   3   2   5      374.80      385.69      6.08 o 
   4   2   5       19.62       20.44      0.65 o 
   5   2   5       32.59       35.92      0.70 o 
   6   2   5      129.02      133.64      2.37 o 
   7   2   5        1.20        0.97      0.17 o 
   8   2   5        5.49        5.64      0.42 o 
   9   2   5      103.97       94.19      1.96 o 
  10   2   5      113.21      121.20      2.48 o 
  11   2   5        1.67        1.82      0.49 o 
  12   2   5        0.06        0.40      0.96 o 
  13   2   5       21.79       24.38      3.54 o 
  14   2   5        0.16        0.63      0.49 o 
 -14   3   5        3.66        3.61      0.70 o 
 -13   3   5       14.46       16.41      1.09 o 
 -12   3   5        0.25        0.57      0.39 o 
 -11   3   5        0.00       -0.21      0.25 o 
 -10   3   5       45.10       45.70      1.80 o 
  -9   3   5       67.14       55.23      1.57 o 
  -8   3   5        0.34        0.68      0.28 o 
  -7   3   5       46.78       44.71      2.86 o 
  -6   3   5      145.03      133.41      3.48 o 
  -5   3   5       58.19       54.07      1.29 o 
  -4   3   5      399.01      408.17      7.50 o 
  -3   3   5        2.33        3.22      0.51 o 
  -2   3   5       55.23       60.23      1.38 o 
  -1   3   5       65.24       67.98      1.52 o 
   0   3   5      199.41      213.36      3.53 o 
   1   3   5      793.50      849.30     13.12 o 
   2   3   5        4.61        5.43      0.30 o 
   3   3   5      100.53       86.04      1.59 o 
   4   3   5        2.80        3.13      0.23 o 
   5   3   5        8.69       12.10      0.42 o 
   6   3   5       84.06       74.14      1.89 o 
   7   3   5       47.26       40.41      1.02 o 
   8   3   5      121.15      109.81      2.58 o 
   9   3   5       59.75       60.56      1.41 o 
  10   3   5        3.36        4.59      0.66 o 
  11   3   5        0.02        0.03      0.83 o 
  12   3   5       15.08       11.20      0.95 o 
  13   3   5        0.35        1.34      0.52 o 
  14   3   5       28.13       29.91      3.90 o 
 -13   4   5        0.76        1.54      0.50 o 
 -12   4   5        1.76        1.30      0.37 o 
 -11   4   5        0.17        0.38      0.29 o 
 -10   4   5        1.80        2.07      0.39 o 
  -9   4   5       44.51       39.16      1.43 o 
  -8   4   5        4.21        4.42      0.44 o 
  -7   4   5       20.91       18.84      0.80 o 
  -6   4   5       72.57       67.16      1.70 o 
  -5   4   5      227.05      230.03      5.60 o 
  -4   4   5       65.62       71.90      2.12 o 
  -3   4   5      212.53      200.69      3.92 o 
  -2   4   5       10.16        8.61      0.53 o 
  -1   4   5      147.26      137.55      2.80 o 
   0   4   5       28.73       27.53      0.83 o 
   1   4   5       23.99       12.77      0.53 o 
   2   4   5       92.72       87.93      1.45 o 
   3   4   5      355.76      346.75      4.88 o 
   4   4   5      109.19      114.54      1.80 o 
   5   4   5        4.75        6.12      0.44 o 
   6   4   5      168.91      167.13      2.88 o 
   7   4   5      113.85      109.25      1.87 o 
   8   4   5       12.36        9.21      0.65 o 
   9   4   5        9.71       11.02      0.64 o 
  10   4   5       14.91       14.22      1.05 o 
  11   4   5       12.48       15.08      1.78 o 
  12   4   5        2.62        3.90      0.74 o 
  13   4   5        3.36        3.16      0.73 o 
 -12   5   5       20.33       22.66      1.08 o 
 -11   5   5        0.05        0.41      0.32 o 
 -10   5   5        3.29        3.33      0.47 o 
  -9   5   5       33.45       33.13      1.45 o 
  -8   5   5        0.02        0.15      0.25 o 
  -7   5   5        2.99        2.37      0.37 o 
  -6   5   5       11.71       11.50      0.66 o 
  -5   5   5       96.25       88.28      4.60 o 
  -4   5   5       60.00       57.49      1.87 o 
  -3   5   5      385.17      390.04      9.04 o 
  -2   5   5       50.26       42.58      1.16 o 
  -1   5   5      582.51      557.89     10.22 o 
   0   5   5        0.74        0.75      0.23 o 
   1   5   5       23.07       20.53      1.19 o 
   2   5   5        0.02       -0.11      0.12 o 
   3   5   5       49.49       43.09      0.88 o 
   4   5   5       51.43       53.62      1.43 o 
   5   5   5       27.72       14.42      0.67 o 
   6   5   5       24.95       19.43      0.64 o 
   7   5   5        8.81        8.96      0.48 o 
   8   5   5       77.10       73.93      1.97 o 
   9   5   5        5.43        4.94      0.58 o 
  10   5   5       39.22       37.52      2.67 o 
  11   5   5       14.88       17.66      1.27 o 
  12   5   5        0.37        0.44      0.53 o 
 -11   6   5        1.61        1.43      0.52 o 
 -10   6   5        4.27        4.90      0.58 o 
  -9   6   5       11.97       10.57      0.72 o 
  -8   6   5       34.10       32.21      1.91 o 
  -7   6   5        0.01        0.13      0.30 o 
  -6   6   5        2.29        2.14      0.45 o 
  -5   6   5      102.85       89.09      2.70 o 
  -4   6   5       16.84       15.53      0.91 o 
  -3   6   5       57.92       58.99      2.97 o 
  -2   6   5       57.15       56.73      1.88 o 
  -1   6   5       15.46       15.35      0.68 o 
   0   6   5       22.01       21.54      0.82 o 
   1   6   5       18.62       21.20      0.68 o 
   2   6   5        6.43        6.40      0.37 o 
   3   6   5       44.74       36.66      0.96 o 
   4   6   5        7.09        4.20      0.44 o 
   5   6   5       31.33       28.14      0.88 o 
   6   6   5        4.70        4.54      0.39 o 
   7   6   5       18.50       18.13      0.71 o 
   8   6   5       10.95       10.09      0.55 o 
   9   6   5       10.02       11.14      0.78 o 
  10   6   5        0.11        0.37      0.32 o 
  11   6   5        1.62        1.23      0.60 o 
  -9   7   5        2.41        3.03      0.64 o 
  -8   7   5       22.58       23.75      1.32 o 
  -7   7   5        2.07        2.60      0.56 o 
  -6   7   5        6.33        6.89      0.74 o 
  -5   7   5        0.08        0.67      0.38 o 
  -4   7   5       11.82       11.70      0.85 o 
  -3   7   5        3.32        3.66      0.55 o 
  -2   7   5        1.12        1.26      0.38 o 
  -1   7   5       17.04       14.01      1.22 o 
   0   7   5        5.38        4.94      0.40 o 
   1   7   5       19.56       21.28      0.74 o 
   2   7   5       82.69       88.45      1.63 o 
   3   7   5       24.70       25.82      0.99 o 
   4   7   5        8.61        5.87      0.44 o 
   5   7   5        7.48        7.00      0.74 o 
   6   7   5        5.78        7.06      0.49 o 
   7   7   5       19.07       21.43      0.86 o 
   8   7   5        5.11        6.68      0.50 o 
   9   7   5        8.47        7.94      0.70 o 
  -6   8   5        0.62        0.21      0.43 o 
  -5   8   5        0.30        0.16      0.42 o 
  -4   8   5        0.10        0.23      0.39 o 
  -3   8   5        0.57        0.26      0.39 o 
  -2   8   5        0.00       -0.26      0.33 o 
  -1   8   5        4.40        5.46      0.64 o 
   0   8   5       14.11       14.17      0.94 o 
   1   8   5        2.19        1.99      0.33 o 
   2   8   5       53.87       54.39      1.62 o 
   3   8   5        0.01        0.51      0.63 o 
   4   8   5        0.26        0.77      0.42 o 
   5   8   5        3.23        4.32      0.46 o 
   6   8   5        1.00        1.42      0.35 o 
 -14   0   6       36.59       36.11      2.47 o 
 -13   0   6      168.57      173.98      6.87 o 
 -12   0   6       50.30       51.47      2.83 o 
 -11   0   6        1.56        2.04      0.70 o 
 -10   0   6       31.37       31.72      1.98 o 
  -9   0   6      519.63      492.34     16.11 o 
  -8   0   6      162.72      158.07      5.31 o 
  -7   0   6      172.67      169.38      4.16 o 
  -6   0   6       55.23       50.70      1.64 o 
  -5   0   6      160.73      186.40      4.46 o 
  -4   0   6       49.52       54.36      1.58 o 
  -3   0   6       83.72       73.32      1.97 o 
  -2   0   6      518.30      562.54     12.41 o 
  -1   0   6       50.35       52.29      1.48 o 
   0   0   6     2591.10     2839.43     60.90 o 
   1   0   6      843.03      896.97     19.49 o 
   2   0   6      295.01      282.77      6.37 o 
   3   0   6        1.54        2.12      0.18 o 
   4   0   6      344.25      282.45      9.37 o 
   5   0   6        5.25        4.74      0.73 o 
   6   0   6       91.43       86.96      3.56 o 
   7   0   6      317.98      343.67     14.87 o 
   8   0   6        6.15        6.90      1.30 o 
   9   0   6        7.29        4.45      0.57 o 
  10   0   6       58.77       60.18      2.09 o 
  11   0   6        7.41        6.42      0.70 o 
  12   0   6      164.67      182.40      4.97 o 
  13   0   6        0.69        0.32      0.55 o 
  14   0   6        6.90        8.48      1.24 o 
 -14   1   6       10.61       10.17      1.00 o 
 -13   1   6       49.49       49.02      4.06 o 
 -12   1   6       30.24       29.79      1.46 o 
 -11   1   6       34.03       32.91      1.50 o 
 -10   1   6       36.86       37.57      1.56 o 
  -9   1   6       22.97       24.84      2.03 o 
  -8   1   6      407.22      399.25      9.35 o 
  -7   1   6        0.59        1.12      0.53 o 
  -6   1   6      123.67      117.91      2.14 o 
  -5   1   6        3.75        3.73      0.34 o 
  -4   1   6      621.63      657.18     10.25 o 
  -3   1   6       56.08       53.47      1.10 o 
  -2   1   6       18.13       16.87      0.49 o 
  -1   1   6       57.76       59.09      1.16 o 
   0   1   6       55.52       48.11      0.97 o 
   1   1   6      215.99      223.05      3.62 o 
   2   1   6      442.89      468.77      7.32 o 
   3   1   6        2.74        1.79      0.21 o 
   4   1   6      502.64      479.02     17.69 o 
   5   1   6      417.49      426.47      6.54 o 
   6   1   6       58.27       58.40      1.88 o 
   7   1   6        0.01        0.18      0.16 o 
   8   1   6        4.14        3.52      0.35 o 
   9   1   6        7.45        7.84      0.49 o 
  10   1   6        7.80        8.36      0.52 o 
  11   1   6       12.49       13.88      0.67 o 
  12   1   6        4.01        4.94      0.57 o 
  13   1   6        5.11        7.08      1.59 o 
  14   1   6        2.15        2.05      0.88 o 
 -14   2   6       14.92       18.10      1.23 o 
 -13   2   6        3.58        3.55      0.89 o 
 -12   2   6        4.01        3.10      0.58 o 
 -11   2   6        3.92        4.83      1.57 o 
 -10   2   6       99.14       86.28      2.72 o 
  -9   2   6       84.59       82.62      2.56 o 
  -8   2   6      164.44      140.21      6.11 o 
  -7   2   6       37.68       38.67      1.45 o 
  -6   2   6      373.97      371.70      8.62 o 
  -5   2   6      188.10      185.02      3.63 o 
  -4   2   6       75.26       71.81      1.62 o 
  -3   2   6      787.16      761.90     22.84 o 
  -2   2   6       16.81       19.11      0.56 o 
  -1   2   6      266.69      286.32      4.63 o 
   0   2   6     1093.27     1193.88     18.30 o 
   1   2   6     1111.81     1188.15     18.21 o 
   2   2   6      453.72      489.71      7.67 o 
   3   2   6       64.34       54.67      2.95 o 
   4   2   6       35.66       38.24      1.03 o 
   5   2   6      177.41      188.08      4.68 o 
   6   2   6        3.34        5.29      0.25 o 
   7   2   6      152.95      148.36      3.16 o 
   8   2   6        0.00        0.01      0.20 o 
   9   2   6       24.13       22.73      0.81 o 
  10   2   6       13.45       13.08      1.69 o 
  11   2   6       79.14       76.87      2.67 o 
  12   2   6       13.40       12.57      1.93 o 
  13   2   6        0.06        0.25      0.42 o 
  14   2   6        5.28        7.14      0.91 o 
 -13   3   6        4.18        3.13      0.65 o 
 -12   3   6        0.30        0.66      0.39 o 
 -11   3   6       21.47       20.66      1.17 o 
 -10   3   6       10.45        9.62      0.79 o 
  -9   3   6      160.11      141.66      3.88 o 
  -8   3   6       87.12       83.35      2.54 o 
  -7   3   6      103.93      111.01      3.10 o 
  -6   3   6       10.08       12.32      0.76 o 
  -5   3   6        6.18        7.00      0.59 o 
  -4   3   6       61.08       55.81      1.36 o 
  -3   3   6        2.66        2.25      0.28 o 
  -2   3   6      389.09      408.42      7.53 o 
  -1   3   6       27.34       32.73      1.27 o 
   0   3   6       23.27       21.17      0.61 o 
   1   3   6       53.99       63.96      1.29 o 
   2   3   6      685.90      746.73     11.60 o 
   3   3   6      539.37      572.42     10.43 o 
   4   3   6        5.19        3.88      0.36 o 
   5   3   6       80.06       81.02      1.87 o 
   6   3   6        2.37        3.87      0.35 o 
   7   3   6        5.24        3.25      0.27 o 
   8   3   6       90.42       88.70      2.24 o 
   9   3   6       95.54       95.54      2.41 o 
  10   3   6        7.66        6.98      0.95 o 
  11   3   6        2.72        3.43      0.61 o 
  12   3   6       10.39       10.51      0.99 o 
  13   3   6        2.82        2.26      0.65 o 
 -13   4   6        7.37        7.51      0.88 o 
 -12   4   6        0.54        1.20      0.50 o 
 -11   4   6        1.04        1.61      0.45 o 
 -10   4   6        0.00        0.37      0.38 o 
  -9   4   6        8.61        9.28      0.77 o 
  -8   4   6        0.09        0.34      0.33 o 
  -7   4   6       78.54       71.41      2.26 o 
  -6   4   6       19.06       16.81      1.07 o 
  -5   4   6       22.65       18.06      0.93 o 
  -4   4   6        7.82        5.77      0.57 o 
  -3   4   6       33.69       32.82      0.98 o 
  -2   4   6      503.81      478.52      8.80 o 
  -1   4   6       73.29       71.83      2.30 o 
   0   4   6       95.16      106.96      2.00 o 
   1   4   6        0.78        0.65      0.18 o 
   2   4   6      260.10      252.76      4.21 o 
   3   4   6      187.07      189.69      3.82 o 
   4   4   6       19.26       13.27      0.62 o 
   5   4   6        3.25        3.00      0.47 o 
   6   4   6       59.35       64.05      1.35 o 
   7   4   6        2.37        1.09      0.21 o 
   8   4   6        3.93        2.73      0.33 o 
   9   4   6        9.81        6.29      0.73 o 
  10   4   6        1.46        0.75      0.43 o 
  11   4   6        2.45        1.91      0.57 o 
  12   4   6        0.22        0.40      0.47 o 
  13   4   6        0.16        0.30      0.76 o 
 -11   5   6        6.92        8.02      1.19 o 
 -10   5   6        3.82        3.19      0.60 o 
  -9   5   6        1.44        1.67      0.45 o 
  -8   5   6       50.01       49.76      1.91 o 
  -7   5   6       11.52        8.82      0.73 o 
  -6   5   6       42.34       36.21      1.47 o 
  -5   5   6      225.69      216.87      9.01 o 
  -4   5   6        0.10        0.42      0.29 o 
  -3   5   6       17.20       14.56      1.73 o 
  -2   5   6       11.12        9.18      0.52 o 
  -1   5   6       49.89       50.05      1.34 o 
   0   5   6       11.52       12.10      0.64 o 
   1   5   6      119.19      114.37      2.17 o 
   2   5   6       13.68       14.60      0.56 o 
   3   5   6       12.03       13.12      0.64 o 
   4   5   6      159.40      171.20      3.58 o 
   5   5   6        0.30        0.40      0.25 o 
   6   5   6        6.08        7.73      0.44 o 
   7   5   6        6.91        6.07      0.37 o 
   8   5   6        0.04        0.57      0.22 o 
   9   5   6        1.44        1.20      0.51 o 
  10   5   6       35.08       34.05      1.70 o 
  11   5   6        1.83        2.68      0.66 o 
 -10   6   6        5.47        3.59      0.65 o 
  -9   6   6       18.94       16.82      1.09 o 
  -8   6   6        0.53        0.21      0.37 o 
  -7   6   6       19.38       19.74      1.11 o 
  -6   6   6        0.17        0.01      0.31 o 
  -5   6   6       32.45       32.97      2.01 o 
  -4   6   6        6.97        6.52      0.62 o 
  -3   6   6        0.85        0.99      0.35 o 
  -2   6   6        3.21        5.29      0.56 o 
  -1   6   6        5.90        5.91      0.52 o 
   0   6   6        3.67        3.93      0.40 o 
   1   6   6       33.48       33.95      0.95 o 
   2   6   6       23.05       19.55      0.84 o 
   3   6   6        0.13        0.07      0.22 o 
   4   6   6        9.96        8.29      0.56 o 
   5   6   6       12.55       10.64      0.62 o 
   6   6   6       32.03       32.33      1.07 o 
   7   6   6        4.50        4.64      0.41 o 
   8   6   6        0.38        0.53      0.25 o 
   9   6   6        5.24        4.88      0.84 o 
  10   6   6        3.18        2.86      1.16 o 
  -8   7   6        4.36        5.32      0.76 o 
  -7   7   6        5.44        4.48      0.69 o 
  -6   7   6       37.87       35.75      1.60 o 
  -5   7   6       20.83       22.73      1.21 o 
  -4   7   6       23.00       24.39      1.23 o 
  -3   7   6        8.13        7.77      1.08 o 
  -2   7   6        0.04        0.14      0.31 o 
  -1   7   6        7.90        6.97      1.33 o 
   0   7   6        1.11        0.91      0.37 o 
   1   7   6       12.23       13.96      0.74 o 
   2   7   6       15.47       16.74      0.81 o 
   3   7   6       23.76       26.20      1.02 o 
   4   7   6        3.60        4.51      0.48 o 
   5   7   6       17.10       16.80      0.86 o 
   6   7   6        5.81        4.79      0.61 o 
   7   7   6        1.57        2.12      0.36 o 
   8   7   6        0.13        0.43      0.29 o 
  -5   8   6        1.55        2.08      0.59 o 
  -4   8   6       26.25       26.68      1.38 o 
  -3   8   6        1.50        1.58      0.63 o 
  -2   8   6        5.75        5.78      0.71 o 
  -1   8   6        7.90        9.70      0.83 o 
   0   8   6        1.28        2.54      0.77 o 
   1   8   6        0.93        0.64      0.39 o 
   2   8   6        0.06        0.54      0.33 o 
   3   8   6        0.53        1.07      0.35 o 
   4   8   6        4.55        5.77      0.67 o 
   5   8   6        0.55        0.66      0.47 o 
 -14   1   7       22.02       24.81      3.13 o 
 -13   1   7       20.41       26.93      4.77 o 
 -12   1   7        0.48        1.36      0.46 o 
 -11   1   7        7.12        8.08      0.79 o 
 -10   1   7       44.34       44.72      2.13 o 
  -9   1   7       40.02       37.70      1.20 o 
  -8   1   7       19.07       15.68      0.72 o 
  -7   1   7        1.03        1.01      0.26 o 
  -6   1   7       16.02       17.43      0.97 o 
  -5   1   7       70.91       64.09      1.40 o 
  -4   1   7      323.51      342.85      5.55 o 
  -3   1   7       46.65       45.64      1.02 o 
  -2   1   7        2.78        2.59      0.37 o 
  -1   1   7       12.69        9.19      0.38 o 
   0   1   7        4.90       11.55      0.78 o 
   1   1   7       38.09       31.67      1.27 o 
   2   1   7        4.12        5.33      0.28 o 
   3   1   7      159.69      163.29      3.24 o 
   4   1   7       72.88       62.04      1.96 o 
   5   1   7       27.25       24.35      2.51 o 
   6   1   7       36.98       36.13      1.45 o 
   7   1   7       88.56       86.61      2.13 o 
   8   1   7        4.82        5.18      0.43 o 
   9   1   7       20.08       19.45      0.76 o 
  10   1   7       29.28       30.26      1.00 o 
  11   1   7        0.05       -0.23      0.23 o 
  12   1   7        0.23        0.27      0.35 o 
  13   1   7       11.46       13.93      1.56 o 
 -13   2   7        3.80        4.36      0.72 o 
 -12   2   7       23.67       25.44      1.39 o 
 -11   2   7       40.02       45.03      1.86 o 
 -10   2   7        0.17       -0.13      0.29 o 
  -9   2   7       23.83       25.25      3.23 o 
  -8   2   7        0.20        0.55      0.35 o 
  -7   2   7      202.11      190.86      4.87 o 
  -6   2   7      169.00      156.53      4.30 o 
  -5   2   7       19.69       20.18      0.64 o 
  -4   2   7        8.15        9.65      0.44 o 
  -3   2   7        0.10        0.59      0.18 o 
  -2   2   7       86.60       78.76      1.54 o 
  -1   2   7       53.07       45.45      1.41 o 
   0   2   7       84.88       80.14      1.53 o 
   1   2   7        0.00        0.41      0.14 o 
   2   2   7       13.93       15.87      0.61 o 
   3   2   7      288.16      303.27      6.46 o 
   4   2   7       32.26       29.39      0.88 o 
   5   2   7        0.74        0.56      0.30 o 
   6   2   7      143.41      142.17      4.53 o 
   7   2   7      172.09      178.99      3.76 o 
   8   2   7       35.45       34.20      1.22 o 
   9   2   7        6.41        6.83      0.61 o 
  10   2   7        2.94        3.92      0.53 o 
  11   2   7        0.03        0.97      0.40 o 
  12   2   7        8.37        9.23      0.94 o 
  13   2   7        0.03       -0.18      0.48 o 
 -13   3   7        6.36        7.15      0.86 o 
 -12   3   7        0.81        0.66      0.43 o 
 -11   3   7        2.21        2.78      0.56 o 
 -10   3   7        0.04        0.42      0.35 o 
  -9   3   7       15.33       13.67      0.92 o 
  -8   3   7        2.81        1.73      0.42 o 
  -7   3   7        1.85        2.16      0.45 o 
  -6   3   7      123.93      117.17      3.23 o 
  -5   3   7      385.96      372.03      8.68 o 
  -4   3   7       33.36       35.64      1.05 o 
  -3   3   7      394.48      412.72      6.66 o 
  -2   3   7      315.73      336.58      5.50 o 
  -1   3   7      212.95      216.37      3.66 o 
   0   3   7       11.29       10.66      0.45 o 
   1   3   7      202.44      209.95      3.54 o 
   2   3   7      283.65      302.97      5.79 o 
   3   3   7      121.83      121.29      2.61 o 
   4   3   7        0.63        1.17      0.26 o 
   5   3   7        5.26        7.07      0.45 o 
   6   3   7       76.79       64.98      3.33 o 
   7   3   7        5.68        6.06      1.44 o 
   8   3   7      105.12       97.21      2.44 o 
   9   3   7       16.90       14.08      0.81 o 
  10   3   7        1.74        2.07      0.56 o 
  11   3   7        6.24        7.19      0.85 o 
  12   3   7        0.01        0.06      0.41 o 
  13   3   7       13.46       15.86      1.75 o 
 -12   4   7       28.48       29.35      1.57 o 
 -11   4   7        0.39        0.48      0.42 o 
 -10   4   7       14.59       14.01      0.98 o 
  -9   4   7       21.27       20.12      1.13 o 
  -8   4   7       10.38       10.56      0.92 o 
  -7   4   7      146.54      136.30      3.76 o 
  -6   4   7      116.05      110.90      4.90 o 
  -5   4   7        8.14        8.90      0.68 o 
  -4   4   7       89.37       81.14      2.40 o 
  -3   4   7      289.99      288.31      5.54 o 
  -2   4   7      230.62      222.77      4.04 o 
  -1   4   7        4.14        4.78      0.36 o 
   0   4   7        4.64        4.31      0.33 o 
   1   4   7        1.50        1.59      0.57 o 
   2   4   7      114.48      118.54      2.61 o 
   3   4   7      207.22      206.51      4.17 o 
   4   4   7       84.75       74.60      1.84 o 
   5   4   7      202.50      200.86      4.09 o 
   6   4   7       16.85       19.41      0.84 o 
   7   4   7        9.91        8.86      0.75 o 
   8   4   7       11.27        8.17      0.63 o 
   9   4   7       26.59       26.60      1.71 o 
  10   4   7        1.39        1.27      0.50 o 
  11   4   7       27.34       26.00      1.71 o 
  12   4   7        3.28        3.74      1.68 o 
 -11   5   7        3.78        4.08      0.71 o 
 -10   5   7       10.30       11.34      0.94 o 
  -9   5   7        0.94        0.67      0.41 o 
  -8   5   7       21.93       20.32      1.16 o 
  -7   5   7        0.86        0.55      0.36 o 
  -6   5   7        0.03        0.25      0.56 o 
  -5   5   7       41.44       39.91      1.55 o 
  -4   5   7       31.98       27.58      1.66 o 
  -3   5   7        1.51        1.60      0.38 o 
  -2   5   7        5.65        5.20      0.52 o 
  -1   5   7      192.70      191.34      3.39 o 
   0   5   7      129.43      121.49      2.32 o 
   1   5   7        5.09        5.50      0.53 o 
   2   5   7       35.92       36.30      1.27 o 
   3   5   7       11.36        9.69      0.60 o 
   4   5   7      124.36      103.95      2.43 o 
   5   5   7        0.01        0.21      0.24 o 
   6   5   7       30.32       30.95      0.89 o 
   7   5   7        4.58        4.51      0.51 o 
   8   5   7        2.22        1.05      0.73 o 
   9   5   7        6.29        6.80      1.41 o 
  10   5   7       25.04       28.54      1.61 o 
  11   5   7        0.11        0.03      0.53 o 
  -9   6   7        2.54        2.89      0.61 o 
  -8   6   7        2.53        2.91      0.59 o 
  -7   6   7        0.00        0.07      0.45 o 
  -6   6   7        7.89        8.70      0.79 o 
  -5   6   7       19.44       17.22      1.01 o 
  -4   6   7        7.17        5.64      0.67 o 
  -3   6   7       15.46       16.22      1.05 o 
  -2   6   7        0.67        0.89      0.34 o 
  -1   6   7        7.72        6.90      0.51 o 
   0   6   7        1.50        2.78      0.38 o 
   1   6   7        7.91        6.64      0.53 o 
   2   6   7        4.02        3.20      0.42 o 
   3   6   7        6.80        5.87      0.51 o 
   4   6   7        3.02        2.35      0.46 o 
   5   6   7        0.02        0.41      0.25 o 
   6   6   7        2.04        3.52      0.36 o 
   7   6   7        2.01        1.53      0.30 o 
   8   6   7       18.60       18.08      1.23 o 
   9   6   7        7.87        9.82      1.00 o 
  -7   7   7        1.37        1.90      0.58 o 
  -6   7   7       20.82       22.82      2.48 o 
  -5   7   7        7.75        7.64      0.79 o 
  -4   7   7        3.58        3.34      0.59 o 
  -3   7   7        1.79        1.56      0.54 o 
  -2   7   7        0.90        1.36      0.49 o 
  -1   7   7        0.27       -0.41      0.41 o 
   0   7   7        0.03        0.02      0.31 o 
   1   7   7        1.31        2.11      0.37 o 
   2   7   7        4.23        4.42      0.50 o 
   3   7   7       12.07       13.64      0.76 o 
   4   7   7        0.22        0.05      0.27 o 
   5   7   7        0.65        1.42      0.45 o 
   6   7   7        2.71        2.82      0.38 o 
   7   7   7        3.06        3.31      0.43 o 
  -3   8   7        0.16        0.42      0.44 o 
  -2   8   7        0.44        0.25      0.57 o 
  -1   8   7        5.36        6.54      0.75 o 
   0   8   7        0.59        0.31      0.41 o 
   1   8   7       19.86       23.10      1.29 o 
   2   8   7       13.64       15.32      1.06 o 
   3   8   7       18.32       19.04      1.45 o 
 -13   0   8        7.43        9.34      1.42 o 
 -12   0   8        2.36        2.62      0.93 o 
 -11   0   8       42.10       38.38      2.44 o 
 -10   0   8       15.39       11.61      1.29 o 
  -9   0   8       35.30       35.27      2.18 o 
  -8   0   8       18.12       20.24      1.55 o 
  -7   0   8       26.31       23.74      1.07 o 
  -6   0   8       53.97       45.01      1.54 o 
  -5   0   8      186.12      184.45      4.56 o 
  -4   0   8        6.31        5.06      0.48 o 
  -3   0   8       46.43       52.32      1.64 o 
  -2   0   8       45.54       48.38      1.55 o 
  -1   0   8      144.12      153.12      3.77 o 
   0   0   8       50.10       44.68      1.39 o 
   1   0   8       19.85       22.90      1.53 o 
   2   0   8       81.13       87.63      3.56 o 
   3   0   8       88.01       79.15      3.36 o 
   4   0   8       54.79       52.99      2.57 o 
   5   0   8       20.66       22.12      1.57 o 
   6   0   8       68.75       71.21      3.28 o 
   7   0   8       67.87       66.07      3.18 o 
   8   0   8        2.34        2.51      0.48 o 
   9   0   8       53.80       49.56      1.90 o 
  10   0   8       82.96       77.58      2.64 o 
  11   0   8       65.42       69.91      2.50 o 
  12   0   8        1.52        1.75      1.73 o 
  13   0   8        6.32        6.18      1.07 o 
 -13   1   8        0.14        0.10      0.68 o 
 -12   1   8       16.53       16.88      1.18 o 
 -11   1   8        1.39        1.10      0.48 o 
 -10   1   8       22.31       24.56      2.11 o 
  -9   1   8       67.09       69.36      3.14 o 
  -8   1   8       23.59       25.55      0.96 o 
  -7   1   8      101.20       95.71      2.26 o 
  -6   1   8      262.09      267.64      4.51 o 
  -5   1   8      132.43      123.10      2.53 o 
  -4   1   8       18.56       15.69      0.57 o 
  -3   1   8      219.42      215.65      5.22 o 
  -2   1   8       45.05       44.88      1.03 o 
  -1   1   8       69.58       72.97      1.45 o 
   0   1   8      180.31      174.52      2.99 o 
   1   1   8       42.05       40.04      0.90 o 
   2   1   8        0.11        1.15      0.72 o 
   3   1   8       13.27       10.64      0.73 o 
   4   1   8       38.17       36.62      1.44 o 
   5   1   8      201.54      193.37      4.96 o 
   6   1   8       55.13       47.12      1.85 o 
   7   1   8       16.19       14.33      0.96 o 
   8   1   8       52.48       48.57      1.55 o 
   9   1   8       47.01       55.80      1.47 o 
  10   1   8       12.49       14.07      0.71 o 
  11   1   8       28.10       29.09      1.23 o 
  12   1   8        6.98        6.91      0.70 o 
  13   1   8        2.76        4.05      0.77 o 
 -12   2   8       29.46       33.13      1.66 o 
 -11   2   8        5.09        7.06      0.90 o 
 -10   2   8        0.16        0.21      0.30 o 
  -9   2   8       10.73        9.82      0.69 o 
  -8   2   8       35.54       32.74      1.13 o 
  -7   2   8       18.80       16.11      0.81 o 
  -6   2   8       35.50       30.55      1.03 o 
  -5   2   8        5.66        4.68      0.36 o 
  -4   2   8        5.17        4.79      0.46 o 
  -3   2   8      323.09      304.55      6.12 o 
  -2   2   8       48.44       42.94      1.02 o 
  -1   2   8        3.25        4.39      0.32 o 
   0   2   8        9.79        8.27      0.39 o 
   1   2   8        2.55        2.14      0.30 o 
   2   2   8        1.07        0.59      0.21 o 
   3   2   8      138.06      140.36      2.94 o 
   4   2   8       12.47       14.40      0.89 o 
   5   2   8       30.85       28.22      1.26 o 
   6   2   8        3.36        3.09      0.63 o 
   7   2   8       55.27       47.84      2.31 o 
   8   2   8      178.98      180.51      4.84 o 
   9   2   8       43.57       45.25      1.65 o 
  10   2   8        0.03        0.60      0.49 o 
  11   2   8       67.49       66.48      2.03 o 
  12   2   8        0.17        0.35      0.46 o 
 -12   3   8        0.62        0.49      0.47 o 
 -11   3   8       11.35       14.34      2.82 o 
 -10   3   8       16.54       16.38      1.07 o 
  -9   3   8        0.38        0.92      0.64 o 
  -8   3   8        1.96        1.76      0.46 o 
  -7   3   8       53.21       50.53      1.82 o 
  -6   3   8        2.90        2.61      0.38 o 
  -5   3   8        0.37        0.18      0.23 o 
  -4   3   8        1.38        0.86      0.22 o 
  -3   3   8      160.53      140.53      4.87 o 
  -2   3   8       48.22       47.02      1.23 o 
  -1   3   8       22.02       21.43      0.69 o 
   0   3   8      287.50      274.22      4.57 o 
   1   3   8       14.28       10.68      0.58 o 
   2   3   8        1.14        2.29      0.46 o 
   3   3   8      219.31      223.13      4.46 o 
   4   3   8       55.16       47.59      1.76 o 
   5   3   8        1.21        1.39      0.43 o 
   6   3   8       94.92       89.95      2.78 o 
   7   3   8        1.41        2.42      0.54 o 
   8   3   8        0.50        0.74      0.35 o 
   9   3   8        0.92        1.24      0.59 o 
  10   3   8        3.46        3.68      0.58 o 
  11   3   8       15.07       14.44      1.21 o 
  12   3   8        0.99        1.62      0.61 o 
 -11   4   8        0.07       -0.19      0.40 o 
 -10   4   8        5.49        6.43      0.76 o 
  -9   4   8       29.60       25.07      1.32 o 
  -8   4   8        6.47        5.72      0.66 o 
  -7   4   8        1.12        3.34      0.67 o 
  -6   4   8        8.42        7.48      0.69 o 
  -5   4   8        0.26        0.52      0.44 o 
  -4   4   8       41.39       40.88      1.52 o 
  -3   4   8        0.13        0.68      0.27 o 
  -2   4   8      224.98      226.22      3.92 o 
  -1   4   8      282.84      267.61      4.53 o 
   0   4   8      100.66       90.82      2.16 o 
   1   4   8       32.04       33.23      1.09 o 
   2   4   8      286.78      281.46      5.53 o 
   3   4   8       74.43       67.02      1.74 o 
   4   4   8        4.86        4.54      0.59 o 
   5   4   8       81.58       74.91      2.45 o 
   6   4   8        1.55        2.75      0.65 o 
   7   4   8       10.29        7.43      0.80 o 
   8   4   8        3.21        4.27      0.53 o 
   9   4   8        0.02        0.03      0.40 o 
  10   4   8        0.32        0.44      0.46 o 
  11   4   8       12.62       12.34      1.14 o 
 -10   5   8        0.94        2.07      0.59 o 
  -9   5   8        0.67        0.65      0.43 o 
  -8   5   8       19.55       17.62      1.11 o 
  -7   5   8       36.52       42.41      1.74 o 
  -6   5   8        0.06        0.35      0.83 o 
  -5   5   8       13.44       16.55      0.97 o 
  -4   5   8        1.83        2.75      0.50 o 
  -3   5   8       19.05       21.04      0.90 o 
  -2   5   8        0.02       -0.12      0.21 o 
  -1   5   8       11.53       13.05      1.13 o 
   0   5   8       12.19       11.59      0.65 o 
   1   5   8       40.27       41.46      2.43 o 
   2   5   8        5.85        6.37      0.54 o 
   3   5   8        0.64        1.23      0.31 o 
   4   5   8       22.50       23.13      1.11 o 
   5   5   8        2.50        2.79      0.61 o 
   6   5   8        0.01       -0.29      0.29 o 
   7   5   8        2.63        3.81      0.61 o 
   8   5   8        1.35        0.93      0.44 o 
   9   5   8       19.53       22.63      1.43 o 
  10   5   8        5.71        7.88      1.01 o 
  -8   6   8       20.73       23.04      1.33 o 
  -7   6   8        0.26        1.13      0.47 o 
  -6   6   8        7.54        9.50      0.84 o 
  -5   6   8        0.16        1.22      0.45 o 
  -4   6   8       11.31       10.95      0.93 o 
  -3   6   8       35.90       35.29      1.47 o 
  -2   6   8        1.58        1.61      0.33 o 
  -1   6   8        4.63        3.47      0.70 o 
   0   6   8        0.13        0.02      0.27 o 
   1   6   8        6.17        7.44      0.68 o 
   2   6   8       18.95       17.83      1.14 o 
   3   6   8       16.22       15.32      1.07 o 
   4   6   8        0.20        0.71      0.30 o 
   5   6   8        0.12        1.46      0.39 o 
   6   6   8       15.72       16.50      1.05 o 
   7   6   8       36.33       35.77      1.76 o 
   8   6   8        0.96        0.68      0.52 o 
  -6   7   8        0.00       -0.05      0.43 o 
  -5   7   8       37.52       40.03      1.75 o 
  -4   7   8        4.45        4.59      0.68 o 
  -3   7   8        9.30        8.67      1.07 o 
  -2   7   8        0.00        0.30      0.37 o 
  -1   7   8        4.94        3.99      0.64 o 
   0   7   8        4.52        4.28      0.67 o 
   1   7   8       25.36       25.42      1.06 o 
   2   7   8       20.03       19.20      1.53 o 
   3   7   8        4.52        2.82      0.46 o 
   4   7   8        0.00       -0.08      0.30 o 
   5   7   8       17.61       20.54      0.96 o 
   6   7   8       15.25       16.23      1.65 o 
 -12   1   9        0.33        0.05      0.51 o 
 -11   1   9        0.56        0.59      0.46 o 
 -10   1   9        7.07        7.00      0.78 o 
  -9   1   9       23.55       22.19      1.21 o 
  -8   1   9        5.41        7.45      0.56 o 
  -7   1   9        0.27        0.80      0.29 o 
  -6   1   9       72.22       70.44      1.81 o 
  -5   1   9       30.87       29.67      0.87 o 
  -4   1   9        6.24        7.55      0.43 o 
  -3   1   9       90.88       81.60      1.67 o 
  -2   1   9       63.59       61.57      1.33 o 
  -1   1   9       79.40       95.30      1.85 o 
   0   1   9      153.79      155.89      3.23 o 
   1   1   9        0.03        0.06      0.25 o 
   2   1   9      125.86      110.94      3.12 o 
   3   1   9       16.19       12.35      1.26 o 
   4   1   9       33.45       29.41      2.97 o 
   5   1   9        1.31        0.08      0.92 o 
   6   1   9      120.87      116.29      3.42 o 
   7   1   9        3.06        2.74      0.62 o 
   8   1   9        0.14       -0.04      0.25 o 
   9   1   9       11.39       10.27      0.74 o 
  10   1   9       28.11       29.32      1.28 o 
  11   1   9      106.75      109.81      2.90 o 
  12   1   9        4.74        6.91      0.74 o 
 -12   2   9        6.30        7.16      0.92 o 
 -11   2   9        3.16        4.55      1.06 o 
 -10   2   9       14.04       15.81      1.08 o 
  -9   2   9        4.51        5.02      0.53 o 
  -8   2   9        1.48        1.68      0.36 o 
  -7   2   9        9.65        8.67      0.61 o 
  -6   2   9      263.43      266.41      5.76 o 
  -5   2   9        7.58        9.01      0.49 o 
  -4   2   9      134.60      131.89      2.48 o 
  -3   2   9       71.52       68.81      1.49 o 
  -2   2   9        8.71        8.70      0.45 o 
  -1   2   9       19.46       18.78      0.63 o 
   0   2   9      179.24      177.50      3.65 o 
   1   2   9       43.68       45.85      1.46 o 
   2   2   9      190.83      192.62      4.94 o 
   3   2   9       15.41       15.89      3.25 o 
   4   2   9        2.52        3.19      0.55 o 
   5   2   9        0.70        0.22      0.34 o 
   6   2   9       48.57       47.31      1.86 o 
   7   2   9       15.88       14.39      1.02 o 
   8   2   9       27.28       26.20      1.48 o 
   9   2   9        5.99        5.58      0.62 o 
  10   2   9       25.73       28.18      1.22 o 
  11   2   9        7.34        9.06      0.78 o 
  12   2   9        1.54        1.66      0.61 o 
 -11   3   9        3.14        3.70      0.72 o 
 -10   3   9        2.44        3.54      0.50 o 
  -9   3   9        0.86        0.73      0.38 o 
  -8   3   9        5.74        7.72      0.58 o 
  -7   3   9       12.61       11.77      0.69 o 
  -6   3   9        9.39       10.71      0.64 o 
  -5   3   9      142.63      130.77      2.93 o 
  -4   3   9       31.75       27.84      0.99 o 
  -3   3   9        0.03        0.38      0.22 o 
  -2   3   9        1.31        0.87      0.24 o 
  -1   3   9      138.81      142.58      3.09 o 
   0   3   9      118.90      121.84      2.72 o 
   1   3   9       17.70       23.27      1.73 o 
   2   3   9      204.29      201.20      4.12 o 
   3   3   9       11.79       11.01      1.57 o 
   4   3   9      177.80      179.15      4.77 o 
   5   3   9        0.52        0.57      0.41 o 
   6   3   9       28.56       24.95      1.29 o 
   7   3   9        0.04        0.30      0.40 o 
   8   3   9        9.64        8.75      1.94 o 
   9   3   9       14.23       12.07      1.58 o 
  10   3   9        0.20        0.74      0.43 o 
  11   3   9        0.33        0.70      1.02 o 
 -10   4   9        0.21        0.51      0.33 o 
  -9   4   9        4.73        5.46      0.94 o 
  -8   4   9       83.63       82.80      2.73 o 
  -7   4   9       25.02       24.56      1.03 o 
  -6   4   9       46.32       43.10      1.38 o 
  -5   4   9        0.00        0.05      0.24 o 
  -4   4   9       11.36       12.67      0.69 o 
  -3   4   9        1.05        0.62      0.36 o 
  -2   4   9       18.44       12.75      1.20 o 
  -1   4   9        4.41        3.52      0.43 o 
   0   4   9        0.38        0.37      0.25 o 
   1   4   9        0.72        0.41      0.28 o 
   2   4   9        0.08        0.39      0.27 o 
   3   4   9      218.00      228.19      5.84 o 
   4   4   9       91.59       87.31      2.79 o 
   5   4   9        4.98        6.93      0.74 o 
   6   4   9        2.91        3.38      0.62 o 
   7   4   9        0.54        0.14      0.36 o 
   8   4   9        0.02        0.33      0.73 o 
   9   4   9        4.95        5.11      0.63 o 
  10   4   9       17.44       18.48      2.17 o 
  -9   5   9        9.42       10.24      0.93 o 
  -8   5   9        9.54        9.67      0.89 o 
  -7   5   9       44.97       39.63      1.71 o 
  -6   5   9       14.48       16.68      0.86 o 
  -5   5   9       19.14       21.39      0.95 o 
  -4   5   9        3.21        2.95      0.42 o 
  -3   5   9        5.95        6.35      0.53 o 
  -2   5   9        0.00        0.17      0.38 o 
  -1   5   9        2.73        2.91      0.41 o 
   0   5   9        0.02        0.39      0.31 o 
   1   5   9        1.66        2.29      0.48 o 
   2   5   9        0.83        1.22      0.34 o 
   3   5   9        0.30        0.14      0.26 o 
   4   5   9        0.04        0.52      0.40 o 
   5   5   9       43.22       33.09      1.83 o 
   6   5   9       13.96       17.16      1.12 o 
   7   5   9        1.73        2.31      0.57 o 
   8   5   9       10.69        9.03      0.94 o 
   9   5   9        0.47        0.42      0.46 o 
  -7   6   9       25.39       28.06      1.48 o 
  -6   6   9       20.80       21.02      1.60 o 
  -5   6   9        0.42        0.54      0.33 o 
  -4   6   9        0.79        0.64      0.32 o 
  -3   6   9        0.25       -0.24      0.33 o 
  -2   6   9        0.01       -0.31      0.31 o 
  -1   6   9        7.24        9.72      0.81 o 
   0   6   9        0.37        0.24      0.78 o 
   1   6   9        3.59        4.12      0.57 o 
   2   6   9        1.19        1.53      0.37 o 
   3   6   9        0.07        0.11      0.28 o 
   4   6   9        2.95        3.27      0.62 o 
   5   6   9       19.58       19.98      1.23 o 
   6   6   9        0.85        1.31      1.22 o 
   7   6   9        4.67        7.10      1.35 o 
  -3   7   9       18.91       25.03      1.41 o 
  -2   7   9        0.00        0.15      0.41 o 
  -1   7   9        5.36        6.62      0.80 o 
   0   7   9       11.53       13.15      1.02 o 
   1   7   9        0.44        0.69      0.46 o 
   2   7   9        8.20       10.05      0.71 o 
   3   7   9        0.61        0.12      0.32 o 
 -11   0  10        1.81        2.61      0.95 o 
 -10   0  10        5.07        6.80      1.23 o 
  -9   0  10       29.51       37.13      2.39 o 
  -8   0  10        4.93        4.02      0.91 o 
  -7   0  10       23.75       25.72      1.81 o 
  -6   0  10       73.82       75.24      2.35 o 
  -5   0  10      110.53      109.20      3.08 o 
  -4   0  10        0.81        0.63      0.90 o 
  -3   0  10        2.77        3.99      0.74 o 
  -2   0  10       10.93        7.33      0.61 o 
  -1   0  10      137.06      116.61      4.61 o 
   0   0  10       16.95       17.39      1.35 o 
   1   0  10       16.11       14.28      1.29 o 
   2   0  10        3.39        1.27      0.56 o 
   3   0  10       90.96       88.02      3.88 o 
   4   0  10       11.78       13.87      1.34 o 
   5   0  10       14.87       13.31      1.31 o 
   6   0  10        4.51        5.83      1.03 o 
   7   0  10      118.35      119.96      5.15 o 
   8   0  10       12.64        9.32      1.31 o 
   9   0  10        1.69        2.47      0.57 o 
  10   0  10      102.82      108.14      3.50 o 
  11   0  10       16.19       20.17      2.05 o 
 -11   1  10        9.94        9.95      1.01 o 
 -10   1  10       10.20       11.60      1.01 o 
  -9   1  10        0.06       -0.28      0.37 o 
  -8   1  10       30.05       29.42      1.11 o 
  -7   1  10        0.30        0.53      0.28 o 
  -6   1  10       14.34       12.79      0.88 o 
  -5   1  10       95.88       98.48      2.02 o 
  -4   1  10       14.51       13.22      0.62 o 
  -3   1  10       45.37       41.46      1.06 o 
  -2   1  10        5.32        4.33      0.36 o 
  -1   1  10        8.66        9.13      0.54 o 
   0   1  10       37.40       39.53      1.55 o 
   1   1  10      213.88      194.63      5.02 o 
   2   1  10       68.85       68.83      2.28 o 
   3   1  10        0.61        1.03      0.42 o 
   4   1  10       61.88       59.37      2.13 o 
   5   1  10        6.24        6.12      0.70 o 
   6   1  10        2.25        1.11      0.43 o 
   7   1  10        3.12        3.26      0.64 o 
   8   1  10       10.32        8.68      0.89 o 
   9   1  10        5.79        5.06      0.81 o 
  10   1  10       16.90       20.74      1.10 o 
  11   1  10        0.02        1.23      0.59 o 
 -10   2  10       11.68       11.84      2.10 o 
  -9   2  10        5.75        5.59      0.58 o 
  -8   2  10        3.52        3.05      0.52 o 
  -7   2  10        0.03        0.16      0.31 o 
  -6   2  10        1.37        1.63      0.35 o 
  -5   2  10        0.97        1.10      0.32 o 
  -4   2  10       95.80       95.43      1.97 o 
  -3   2  10       97.30      108.95      2.16 o 
  -2   2  10      102.42       94.54      2.25 o 
  -1   2  10       28.91       27.24      1.23 o 
   0   2  10        7.70        8.86      0.77 o 
   1   2  10       38.11       34.08      1.44 o 
   2   2  10        6.60        7.85      0.74 o 
   3   2  10      121.66      116.62      3.41 o 
   4   2  10       36.98       31.09      2.15 o 
   5   2  10       18.03       15.35      1.39 o 
   6   2  10        0.12       -0.33      0.36 o 
   7   2  10       66.82       63.50      3.02 o 
   8   2  10       37.86       34.44      1.82 o 
   9   2  10        4.41        3.61      0.56 o 
  10   2  10        5.18        5.43      0.68 o 
 -10   3  10        6.34        7.98      1.55 o 
  -9   3  10        7.96        7.36      0.65 o 
  -8   3  10       10.40       11.71      0.75 o 
  -7   3  10       21.67       24.64      1.03 o 
  -6   3  10        3.21        3.74      0.54 o 
  -5   3  10       14.21       15.18      0.76 o 
  -4   3  10       31.81       29.44      1.43 o 
  -3   3  10       16.84       11.56      0.67 o 
  -2   3  10       11.51       11.14      0.66 o 
  -1   3  10      100.09      104.69      2.47 o 
   0   3  10        1.62        1.93      0.56 o 
   1   3  10        1.38        0.68      0.55 o 
   2   3  10       11.94       13.88      0.96 o 
   3   3  10       27.27       28.46      1.40 o 
   4   3  10       31.25       29.72      1.46 o 
   5   3  10       49.67       48.91      1.96 o 
   6   3  10       11.76       12.04      1.08 o 
   7   3  10       10.06        6.66      0.78 o 
   8   3  10       17.05       15.35      1.51 o 
   9   3  10        0.73        0.81      0.40 o 
  10   3  10        0.28        0.17      0.39 o 
  -9   4  10        3.68        4.08      0.57 o 
  -8   4  10        1.21        1.50      0.42 o 
  -7   4  10       45.22       46.48      1.53 o 
  -6   4  10        0.83        1.51      0.44 o 
  -5   4  10        0.02        0.75      0.31 o 
  -4   4  10        6.32        6.49      0.53 o 
  -3   4  10        0.03        0.04      0.30 o 
  -2   4  10        4.05        3.34      0.43 o 
  -1   4  10       18.20       13.75      1.25 o 
   0   4  10       31.13       33.63      1.32 o 
   1   4  10       32.87       28.43      1.06 o 
   2   4  10        5.15        5.09      0.71 o 
   3   4  10        0.26        0.50      0.40 o 
   4   4  10        0.69        2.12      0.59 o 
   5   4  10        1.19        1.04      0.47 o 
   6   4  10        1.49        1.11      0.47 o 
   7   4  10        0.25        0.35      0.51 o 
   8   4  10        0.28        0.05      0.46 o 
   9   4  10        0.75        1.07      0.44 o 
  -7   5  10       11.70       11.25      0.78 o 
  -6   5  10        3.98        6.32      0.75 o 
  -5   5  10        0.31        0.46      0.32 o 
  -4   5  10       62.62       70.39      2.44 o 
  -3   5  10        0.04        0.09      0.34 o 
  -2   5  10        0.34        0.78      0.40 o 
  -1   5  10        2.59        2.28      0.51 o 
   0   5  10        3.07        3.02      0.45 o 
   1   5  10       24.94       24.70      1.85 o 
   2   5  10      103.54      111.52      3.42 o 
   3   5  10        7.84       10.68      0.95 o 
   4   5  10       23.74       28.34      1.47 o 
   5   5  10        5.04        6.45      0.87 o 
   6   5  10       24.17       26.35      2.77 o 
   7   5  10        0.23        0.11      0.45 o 
  -5   6  10        4.02        3.94      0.71 o 
  -4   6  10        4.68        3.87      0.67 o 
  -3   6  10        5.39        6.10      0.83 o 
  -2   6  10        1.80        1.02      0.60 o 
  -1   6  10        8.56        9.57      0.88 o 
   0   6  10        6.44        8.78      0.83 o 
   1   6  10        3.49        4.25      0.52 o 
   2   6  10        1.24        1.34      0.51 o 
   3   6  10        0.39        1.64      0.54 o 
   4   6  10        0.23        0.09      0.44 o 
   5   6  10        0.23        0.77      0.52 o 
 -10   1  11        0.44        0.20      0.49 o 
  -9   1  11        0.66        0.95      0.51 o 
  -8   1  11        3.83        6.56      0.76 o 
  -7   1  11        3.97        4.27      0.52 o 
  -6   1  11        9.45        7.44      0.58 o 
  -5   1  11        6.63        5.30      0.44 o 
  -4   1  11        3.12        4.54      0.42 o 
  -3   1  11       28.99       23.05      0.91 o 
  -2   1  11       13.13       13.37      0.89 o 
  -1   1  11        0.92        0.96      0.36 o 
   0   1  11       21.26       17.41      1.03 o 
   1   1  11        3.53        2.23      0.50 o 
   2   1  11       33.51       28.54      1.38 o 
   3   1  11        5.91        6.06      0.71 o 
   4   1  11       11.84        8.88      0.83 o 
   5   1  11        5.75        6.81      0.79 o 
   6   1  11       28.65       28.47      1.49 o 
   7   1  11        3.65        4.39      1.54 o 
   8   1  11        0.00        0.20      0.47 o 
   9   1  11        6.34        5.46      0.69 o 
  10   1  11        1.77        2.23      0.55 o 
  -9   2  11       27.56       31.14      1.59 o 
  -8   2  11        2.73        2.25      0.44 o 
  -7   2  11       50.81       57.04      1.70 o 
  -6   2  11        0.00        0.60      0.31 o 
  -5   2  11        4.11        4.94      0.52 o 
  -4   2  11       19.23       21.25      0.90 o 
  -3   2  11        0.24       -0.14      0.24 o 
  -2   2  11        0.04       -0.15      0.34 o 
  -1   2  11        3.27        1.40      0.43 o 
   0   2  11        1.50        1.48      0.46 o 
   1   2  11       11.82       13.25      1.36 o 
   2   2  11        3.71        1.74      0.64 o 
   3   2  11       45.86       43.12      1.85 o 
   4   2  11       47.32       52.39      2.07 o 
   5   2  11        8.79        7.99      1.41 o 
   6   2  11        0.31        0.31      1.12 o 
   7   2  11        6.88       10.00      0.97 o 
   8   2  11        9.31       12.36      1.08 o 
   9   2  11        2.25        1.29      0.45 o 
  -8   3  11       10.61       11.56      0.77 o 
  -7   3  11        1.52        1.92      0.43 o 
  -6   3  11        3.32        3.62      0.54 o 
  -5   3  11       18.23       22.50      1.20 o 
  -4   3  11        5.69        6.07      0.68 o 
  -3   3  11       45.45       42.52      1.67 o 
  -2   3  11        1.81        1.46      0.35 o 
  -1   3  11        0.19        0.15      0.33 o 
   0   3  11        2.61        1.67      0.70 o 
   1   3  11       27.36       28.31      1.40 o 
   2   3  11        2.28        4.52      0.69 o 
   3   3  11       25.36       24.17      2.27 o 
   4   3  11        4.87        4.71      0.72 o 
   5   3  11        0.44        0.21      0.41 o 
   6   3  11        2.05        2.51      0.63 o 
   7   3  11       12.72       11.53      1.03 o 
   8   3  11        5.63        6.38      0.91 o 
  -7   4  11       53.02       58.86      1.82 o 
  -6   4  11        7.60        6.47      0.79 o 
  -5   4  11       48.72       58.63      2.19 o 
  -4   4  11        5.78        6.21      0.95 o 
  -3   4  11        1.40        0.93      0.41 o 
  -2   4  11        0.83        1.47      0.44 o 
  -1   4  11       34.56       39.86      1.34 o 
   0   4  11        0.25        0.44      0.41 o 
   1   4  11       11.99       14.36      1.04 o 
   2   4  11        8.79        9.76      0.87 o 
   3   4  11       70.89       74.46      2.64 o 
   4   4  11       30.50       31.68      1.60 o 
   5   4  11        4.43        2.94      0.68 o 
   6   4  11        6.06        9.52      0.96 o 
   7   4  11        7.01        8.29      1.25 o 
  -5   5  11        8.04        9.05      1.08 o 
  -4   5  11        8.23        9.61      1.03 o 
  -3   5  11       32.85       34.16      3.13 o 
  -2   5  11        2.28        1.12      0.50 o 
  -1   5  11       36.78       34.98      1.60 o 
   0   5  11        2.44        5.39      0.76 o 
   1   5  11        6.71        5.74      0.82 o 
   2   5  11       19.70       21.02      2.37 o 
   3   5  11        0.39        0.42      0.48 o 
   4   5  11        2.05        3.73      1.44 o 
   5   5  11        0.00       -0.44      0.46 o 
  -8   0  12        1.42        1.75      0.82 o 
  -7   0  12        6.55        8.62      1.22 o 
  -6   0  12        6.98        9.10      1.16 o 
  -5   0  12        4.90        5.39      1.07 o 
  -4   0  12       60.83       64.55      3.19 o 
  -3   0  12        0.71       -0.33      0.48 o 
  -2   0  12       15.81       16.30      1.47 o 
  -1   0  12        6.85        9.60      1.17 o 
   0   0  12       58.45       55.70      2.98 o 
   1   0  12       17.12       16.21      1.53 o 
   2   0  12        0.05        0.01      0.46 o 
   3   0  12       42.63       39.94      2.50 o 
   4   0  12        1.18        0.98      0.70 o 
   5   0  12       31.95       26.79      2.07 o 
   6   0  12        0.55        0.44      0.71 o 
   7   0  12        3.40        2.91      1.00 o 
   8   0  12        0.11       -0.41      0.70 o 
  -8   1  12       18.02       22.28      2.26 o 
  -7   1  12       49.62       60.63      2.25 o 
  -6   1  12       25.37       26.44      1.08 o 
  -5   1  12       11.68       12.63      0.90 o 
  -4   1  12        0.02        0.65      0.39 o 
  -3   1  12        6.20        5.98      0.67 o 
  -2   1  12        4.17        3.16      0.56 o 
  -1   1  12       43.29       42.13      1.75 o 
   0   1  12        1.11        1.94      0.52 o 
   1   1  12       41.25       48.94      2.70 o 
   2   1  12       20.38       16.47      1.23 o 
   3   1  12        0.42        0.69      0.41 o 
   4   1  12       12.50       13.39      1.04 o 
   5   1  12       17.42       17.36      1.21 o 
   6   1  12        0.12        0.31      0.49 o 
   7   1  12        0.82        1.84      0.98 o 
   8   1  12        1.19        0.66      0.59 o 
  -7   2  12        7.32        9.78      0.72 o 
  -6   2  12       26.25       31.17      1.48 o 
  -5   2  12        0.05        0.01      0.34 o 
  -4   2  12       31.64       28.78      1.37 o 
  -3   2  12       18.66       18.18      1.09 o 
  -2   2  12       27.97       35.05      3.00 o 
  -1   2  12        1.65        1.09      0.50 o 
   0   2  12       25.13       18.56      1.45 o 
   1   2  12        0.05        0.33      0.39 o 
   2   2  12       41.54       41.13      1.81 o 
   3   2  12        5.00        4.27      0.72 o 
   4   2  12       12.40       11.67      1.00 o 
   5   2  12        1.51        2.38      0.65 o 
   6   2  12       11.52        8.30      0.91 o 
   7   2  12       10.19        8.42      0.97 o 
  -6   3  12        2.17        2.32      0.57 o 
  -5   3  12        2.43        2.09      0.53 o 
  -4   3  12        2.19        3.06      0.62 o 
  -3   3  12        6.56        6.48      1.04 o 
  -2   3  12        2.96        0.88      0.46 o 
  -1   3  12        7.87        6.35      0.77 o 
   0   3  12        1.86        2.55      0.73 o 
   1   3  12        4.44        5.06      0.76 o 
   2   3  12       10.49       12.48      1.00 o 
   3   3  12        7.36        7.56      0.85 o 
   4   3  12        0.73        0.96      0.52 o 
   5   3  12        7.12        8.49      2.07 o 
   6   3  12        0.10       -0.39      0.39 o 
  -5   4  12       20.69       23.34      1.35 o 
  -4   4  12        2.52        3.88      1.07 o 
  -3   4  12        1.59        2.77      0.61 o 
  -2   4  12        7.31        9.66      1.30 o 
  -1   4  12       14.22       13.96      1.53 o 
   0   4  12        2.91        4.13      0.70 o 
   1   4  12        5.33        5.56      0.83 o 
   2   4  12       22.46       25.26      1.46 o 
   3   4  12       11.42       14.49      1.13 o 
   4   4  12        6.79        9.31      0.99 o 
   5   4  12        7.16        8.60      1.06 o 
  -1   5  12        2.08        2.01      0.91 o 
   0   5  12        0.04        1.41      0.79 o 
   1   5  12        1.18        0.81      0.57 o 
  -6   1  13        0.43        2.20      0.77 o 
  -5   1  13        2.30        1.73      0.76 o 
  -4   1  13        2.11        2.68      0.58 o 
  -3   1  13       73.89       85.55      2.86 o 
  -2   1  13        0.01        0.47      0.43 o 
  -1   1  13        8.45        8.65      1.16 o 
   0   1  13        1.25        1.54      0.50 o 
   1   1  13       18.15       21.71      1.37 o 
   2   1  13        3.80        4.96      1.03 o 
   3   1  13        5.23        5.43      1.78 o 
   4   1  13       16.74       17.98      1.24 o 
   5   1  13        5.52        5.19      0.85 o 
   6   1  13        2.86        2.62      0.68 o 
  -5   2  13        8.87        6.47      1.17 o 
  -4   2  13        0.81        0.99      0.64 o 
  -3   2  13        3.31        4.28      0.96 o 
  -2   2  13        6.85        7.34      0.82 o 
  -1   2  13        2.64        2.94      0.63 o 
   0   2  13       31.18       32.88      2.38 o 
   1   2  13        4.42        4.45      0.72 o 
   2   2  13        2.61        5.12      0.79 o 
   3   2  13        4.39        5.56      0.83 o 
   4   2  13        1.16        0.78      0.57 o 
   5   2  13        0.99        0.71      0.57 o 
  -3   3  13        1.09        2.37      0.92 o 
  -2   3  13        5.78        7.40      1.18 o 
  -1   3  13        0.31        0.19      0.46 o 
   0   3  13        0.21        0.08      0.42 o 
   1   3  13       13.83       16.87      1.21 o 
   2   3  13       14.79       18.33      1.44 o 
   3   3  13        2.19        3.01      0.71 o 
  -2   0  14        2.25        2.58      0.91 o 
  -1   0  14       18.71       20.57      1.89 o 
   0   0  14       51.55       63.89      3.52 o 
   1   0  14        0.28        1.73      0.92 o 
   2   0  14        3.30        3.88      1.09 o 
  -1   1  14        0.00       -0.22      0.44 o 
   0   1  14       21.34       20.77      1.36 o 
   1   1  14       18.90       19.11      1.33 o 
                                                 
